# Supplementary material for: Role of copper ionophore–induced death in immune microenvironment and clinical prognosis of ccRCC: An integrated analysis
Source: Front Genet. 2022 Oct 3;13:994999. doi: 10.3389/fgene.2022.994999 (PMC9574041; doi:10.3389/fgene.2022.994999)
Supplement: Supplementary file 1 [file Table2.XLSX]

## Sheet: Sheet1
CID genes	COX coefficients	HR	P value	95% CI lower	95% CI upper	C-index
FDX1	-0.78766	0.454908	3.27413e-05	0.313693	0.659695	0.59166
LIAS	-0.561127	0.570566	0.00423054	0.388443	0.838077	0.565515
LIPT1	-0.151388	0.859514	0.496587	0.555538	1.32982	0.527226
DLD	-0.506613	0.602533	0.000200279	0.461336	0.786945	0.563247
DLAT	-0.771959	0.462107	1.42731e-07	0.346625	0.616062	0.624395
PDHA1	-0.247397	0.780831	0.162925	0.551611	1.1053	0.520029
PDHB	-0.492187	0.611288	0.0211613	0.40225	0.928957	0.538637
MTF1	-0.635388	0.52973	0.000135237	0.382253	0.734105	0.58757
GLS	-0.0700383	0.932358	0.572083	0.731247	1.18878	0.51451
CDKN2A	0.477026	1.61127	4.6588e-06	1.31373	1.97621	0.57089
