# Supplementary material for: Role of copper ionophore–induced death in immune microenvironment and clinical prognosis of ccRCC: An integrated analysis
Source: Front Genet. 2022 Oct 3;13:994999. doi: 10.3389/fgene.2022.994999 (PMC9574041; doi:10.3389/fgene.2022.994999)
Supplement: Supplementary file 2 [file Table3.XLSX]

## Sheet: Sheet1
CID gene A	CID gene B	Pearson Pvalue	Pearson -logP	Pearson correlation
FDX1	LIAS	0.475554	0.743275	0.0311754
FDX1	LIPT1	0.810068	0.210637	0.0105039
FDX1	DLD	2.80674e-37	84.1636	0.516941
FDX1	DLAT	1.33691e-36	82.6027	0.512711
FDX1	PDHA1	2.78761e-22	49.6317	0.405896
FDX1	PDHB	9.5844e-31	69.12	0.473475
FDX1	MTF1	0.433697	0.83541	-0.0342066
FDX1	GLS	0.00277627	5.88665	0.130189
FDX1	CDKN2A	7.40357e-05	9.51096	-0.171913
LIAS	LIPT1	2.41936e-25	56.6811	0.432129
LIAS	DLD	2.07227e-13	29.205	0.312885
LIAS	DLAT	4.20784e-25	56.1277	0.430151
LIAS	PDHA1	4.71902e-06	12.2639	0.198054
LIAS	PDHB	0.00067151	7.30598	0.147825
LIAS	MTF1	0.00366006	5.61027	0.126502
LIAS	GLS	0.000205799	8.48861	0.161166
LIAS	CDKN2A	1.36539e-07	15.8067	-0.227302
LIPT1	DLD	0.0610759	2.79564	0.0817221
LIPT1	DLAT	0.000345458	7.97064	0.155454
LIPT1	PDHA1	0.308406	1.17634	-0.0444957
LIPT1	PDHB	0.872613	0.136263	-0.00700774
LIPT1	MTF1	0.0630876	2.76323	0.0810971
LIPT1	GLS	3.72053e-08	17.1068	0.237103
LIPT1	CDKN2A	0.0248816	3.69363	-0.0978078
DLD	DLAT	8.04017e-125	285.739	0.812356
DLD	PDHA1	3.56791e-41	93.134	0.540162
DLD	PDHB	1.03433e-26	59.8335	0.443154
DLD	MTF1	7.11864e-12	25.6683	0.293015
DLD	GLS	1.34962e-18	41.1467	0.370876
DLD	CDKN2A	3.04646e-18	40.3326	-0.367282
DLAT	PDHA1	2.10471e-28	63.7282	0.456243
DLAT	PDHB	1.49905e-28	64.0676	0.457356
DLAT	MTF1	4.46864e-22	49.1598	0.404055
DLAT	GLS	1.18839e-10	22.8533	0.276016
DLAT	CDKN2A	4.88694e-20	44.4651	-0.385078
PDHA1	PDHB	4.7106e-41	92.8562	0.539469
PDHA1	MTF1	0.000282712	8.17108	-0.157687
PDHA1	GLS	1.60128e-07	15.6473	0.22607
PDHA1	CDKN2A	0.000312603	8.07058	-0.156571
PDHB	MTF1	0.0415903	3.17989	-0.088879
PDHB	GLS	0.948149	0.0532437	-0.00284226
PDHB	CDKN2A	0.000214403	8.44765	-0.160721
MTF1	GLS	7.73219e-05	9.46753	0.171469
MTF1	CDKN2A	2.07728e-10	22.2948	-0.272501
GLS	CDKN2A	1.47623e-05	11.1234	-0.187659
