# Supplementary material for: Role of copper ionophore–induced death in immune microenvironment and clinical prognosis of ccRCC: An integrated analysis
Source: Front Genet. 2022 Oct 3;13:994999. doi: 10.3389/fgene.2022.994999 (PMC9574041; doi:10.3389/fgene.2022.994999)
Supplement: Supplementary file 4 [file Table4.XLSX]

## Sheet: Sheet1
GroupID	Category	Term	Description	LogP	Log(q-value)	InTerm_InList	Genes	Symbols
1_Summary	Canonical Pathways	M5885	NABA MATRISOME ASSOCIATED	-16.7779	-12.4312	42/751	12,259,462,795,1440,2147,2158,2165,2254,2515,3053,3263,3273,3481,3569,3697,3698,3699,4153,4314,4322,5268,5646,5968,6439,6906,7044,7062,7477,9333,25975,51156,56547,64066,80332,94025,118430,124857,126638,256394,338376,653145,197,3933,4102,7448,50859,280664,1361,7850,335,336,345,6657,55908,3240,6521	SERPINA3,AMBP,SERPINC1,S100G,CSF3,F2,F9,F13B,FGF9,ADAM2,SERPIND1,HPX,HRG,IGF2,IL6,ITIH1,ITIH2,ITIH3,MBL2,MMP3,MMP13,SERPINB5,PRSS3,REG1B,SFTPB,SERPINA7,LEFTY2,TCHH,WNT7B,TGM5,EGFL6,SERPINA10,MMP26,MMP27,ADAM33,MUC16,MUCL1,WFIKKN2,RPTN,SERPINA11,IFNE,ANXA8,AHSG,LCN1,MAGEA3,VTN,SPOCK3,WFDC10B,CPB2,IL1R2,APOA1,APOA2,APOC3,SOX2,ANGPTL8,HP,SLC4A1
1_Member	Canonical Pathways	M5885	NABA MATRISOME ASSOCIATED	-16.7779	-12.4312	42/751	12,259,462,795,1440,2147,2158,2165,2254,2515,3053,3263,3273,3481,3569,3697,3698,3699,4153,4314,4322,5268,5646,5968,6439,6906,7044,7062,7477,9333,25975,51156,56547,64066,80332,94025,118430,124857,126638,256394,338376,653145	SERPINA3,AMBP,SERPINC1,S100G,CSF3,F2,F9,F13B,FGF9,ADAM2,SERPIND1,HPX,HRG,IGF2,IL6,ITIH1,ITIH2,ITIH3,MBL2,MMP3,MMP13,SERPINB5,PRSS3,REG1B,SFTPB,SERPINA7,LEFTY2,TCHH,WNT7B,TGM5,EGFL6,SERPINA10,MMP26,MMP27,ADAM33,MUC16,MUCL1,WFIKKN2,RPTN,SERPINA11,IFNE,ANXA8
1_Member	Canonical Pathways	M3468	NABA ECM REGULATORS	-14.266	-10.4891	23/238	12,259,462,2147,2158,2165,2515,3053,3273,3697,3698,3699,4314,4322,5268,5646,6906,9333,51156,56547,64066,80332,256394	SERPINA3,AMBP,SERPINC1,F2,F9,F13B,ADAM2,SERPIND1,HRG,ITIH1,ITIH2,ITIH3,MMP3,MMP13,SERPINB5,PRSS3,SERPINA7,TGM5,SERPINA10,MMP26,MMP27,ADAM33,SERPINA11
1_Member	GO Biological Processes	GO:0010951	negative regulation of endopeptidase activity	-10.9213	-7.46323	20/251	12,197,259,462,3053,3273,3697,3698,3699,3933,4102,5268,6906,7448,50859,51156,124857,256394,280664,653145	SERPINA3,AHSG,AMBP,SERPINC1,SERPIND1,HRG,ITIH1,ITIH2,ITIH3,LCN1,MAGEA3,SERPINB5,SERPINA7,VTN,SPOCK3,SERPINA10,WFIKKN2,SERPINA11,WFDC10B,ANXA8
1_Member	GO Biological Processes	GO:0045861	negative regulation of proteolysis	-10.7543	-7.40763	23/350	12,197,259,462,1361,2147,3053,3273,3697,3698,3699,3933,4102,5268,6906,7448,7850,50859,51156,124857,256394,280664,653145	SERPINA3,AHSG,AMBP,SERPINC1,CPB2,F2,SERPIND1,HRG,ITIH1,ITIH2,ITIH3,LCN1,MAGEA3,SERPINB5,SERPINA7,VTN,IL1R2,SPOCK3,SERPINA10,WFIKKN2,SERPINA11,WFDC10B,ANXA8
1_Member	GO Biological Processes	GO:0010466	negative regulation of peptidase activity	-10.583	-7.31554	20/262	12,197,259,462,3053,3273,3697,3698,3699,3933,4102,5268,6906,7448,50859,51156,124857,256394,280664,653145	SERPINA3,AHSG,AMBP,SERPINC1,SERPIND1,HRG,ITIH1,ITIH2,ITIH3,LCN1,MAGEA3,SERPINB5,SERPINA7,VTN,SPOCK3,SERPINA10,WFIKKN2,SERPINA11,WFDC10B,ANXA8
1_Member	GO Biological Processes	GO:0051346	negative regulation of hydrolase activity	-10.2469	-7.07632	23/371	12,197,259,335,336,345,462,3053,3273,3697,3698,3699,3933,4102,5268,6906,7448,50859,51156,124857,256394,280664,653145	SERPINA3,AHSG,AMBP,APOA1,APOA2,APOC3,SERPINC1,SERPIND1,HRG,ITIH1,ITIH2,ITIH3,LCN1,MAGEA3,SERPINB5,SERPINA7,VTN,SPOCK3,SERPINA10,WFIKKN2,SERPINA11,WFDC10B,ANXA8
1_Member	GO Biological Processes	GO:0052548	regulation of endopeptidase activity	-7.64342	-4.81525	21/426	12,197,259,462,3053,3273,3697,3698,3699,3933,4102,5268,6657,6906,7448,50859,51156,124857,256394,280664,653145	SERPINA3,AHSG,AMBP,SERPINC1,SERPIND1,HRG,ITIH1,ITIH2,ITIH3,LCN1,MAGEA3,SERPINB5,SOX2,SERPINA7,VTN,SPOCK3,SERPINA10,WFIKKN2,SERPINA11,WFDC10B,ANXA8
1_Member	GO Biological Processes	GO:0052547	regulation of peptidase activity	-7.14145	-4.45752	21/456	12,197,259,462,3053,3273,3697,3698,3699,3933,4102,5268,6657,6906,7448,50859,51156,124857,256394,280664,653145	SERPINA3,AHSG,AMBP,SERPINC1,SERPIND1,HRG,ITIH1,ITIH2,ITIH3,LCN1,MAGEA3,SERPINB5,SOX2,SERPINA7,VTN,SPOCK3,SERPINA10,WFIKKN2,SERPINA11,WFDC10B,ANXA8
1_Member	GO Biological Processes	GO:0030162	regulation of proteolysis	-5.81268	-3.39027	25/743	12,197,259,462,1361,2147,3053,3273,3697,3698,3699,3933,4102,5268,6657,6906,7448,7850,50859,51156,55908,124857,256394,280664,653145	SERPINA3,AHSG,AMBP,SERPINC1,CPB2,F2,SERPIND1,HRG,ITIH1,ITIH2,ITIH3,LCN1,MAGEA3,SERPINB5,SOX2,SERPINA7,VTN,IL1R2,SPOCK3,SERPINA10,ANGPTL8,WFIKKN2,SERPINA11,WFDC10B,ANXA8
1_Member	GO Biological Processes	GO:0043086	negative regulation of catalytic activity	-5.38309	-3.04073	25/786	12,197,259,335,336,345,462,3053,3240,3273,3697,3698,3699,3933,4102,5268,6521,6906,7448,50859,51156,124857,256394,280664,653145	SERPINA3,AHSG,AMBP,APOA1,APOA2,APOC3,SERPINC1,SERPIND1,HP,HRG,ITIH1,ITIH2,ITIH3,LCN1,MAGEA3,SERPINB5,SLC4A1,SERPINA7,VTN,SPOCK3,SERPINA10,WFIKKN2,SERPINA11,WFDC10B,ANXA8
2_Summary	GO Biological Processes	GO:0006953	acute-phase response	-15.4378	-11.3921	13/40	12,197,1401,2147,3240,3569,3929,4153,5004,5005,6288,6289,6291,336,3250,213,335,350,731,2243,3273,3543,3699,7018,7850,51156,1392,5320,50487,54959,4314,6657	SERPINA3,AHSG,CRP,F2,HP,IL6,LBP,MBL2,ORM1,ORM2,SAA1,SAA2,SAA4,APOA2,HPR,ALB,APOA1,APOH,C8A,FGA,HRG,IGLL1,ITIH3,TF,IL1R2,SERPINA10,CRH,PLA2G2A,PLA2G3,ODAM,MMP3,SOX2
2_Member	GO Biological Processes	GO:0006953	acute-phase response	-15.4378	-11.3921	13/40	12,197,1401,2147,3240,3569,3929,4153,5004,5005,6288,6289,6291	SERPINA3,AHSG,CRP,F2,HP,IL6,LBP,MBL2,ORM1,ORM2,SAA1,SAA2,SAA4
2_Member	GO Biological Processes	GO:0002526	acute inflammatory response	-14.2337	-10.4891	15/75	12,197,336,1401,2147,3240,3250,3569,3929,4153,5004,5005,6288,6289,6291	SERPINA3,AHSG,APOA2,CRP,F2,HP,HPR,IL6,LBP,MBL2,ORM1,ORM2,SAA1,SAA2,SAA4
2_Member	WikiPathways	WP5115	Network map of SARS-CoV-2 signaling pathway	-10.0431	-6.9269	18/221	213,335,336,350,731,1401,2243,3240,3273,3543,3569,3699,3929,6288,6289,7018,7850,51156	ALB,APOA1,APOA2,APOH,C8A,CRP,FGA,HP,HRG,IGLL1,IL6,ITIH3,LBP,SAA1,SAA2,TF,IL1R2,SERPINA10
2_Member	WikiPathways	WP1533	Vitamin B12 metabolism	-8.10454	-5.18921	9/53	12,213,335,1401,2147,3569,6288,6289,6291	SERPINA3,ALB,APOA1,CRP,F2,IL6,SAA1,SAA2,SAA4
2_Member	WikiPathways	WP176	Folate metabolism	-7.99943	-5.0999	10/73	12,213,335,1401,2147,2243,3569,6288,6289,6291	SERPINA3,ALB,APOA1,CRP,F2,FGA,IL6,SAA1,SAA2,SAA4
2_Member	WikiPathways	WP15	Selenium micronutrient network	-7.0173	-4.36358	10/92	12,213,335,1401,2147,2243,3569,6288,6289,6291	SERPINA3,ALB,APOA1,CRP,F2,FGA,IL6,SAA1,SAA2,SAA4
2_Member	GO Biological Processes	GO:0006954	inflammatory response	-5.2356	-2.92234	19/504	12,197,336,1392,1401,2147,3240,3250,3569,3929,4153,5004,5005,5320,6288,6289,6291,50487,54959	SERPINA3,AHSG,APOA2,CRH,CRP,F2,HP,HPR,IL6,LBP,MBL2,ORM1,ORM2,PLA2G2A,SAA1,SAA2,SAA4,PLA2G3,ODAM
2_Member	GO Biological Processes	GO:0032652	regulation of interleukin-1 production	-2.44667	-0.718037	6/129	335,3569,5004,5005,6288,7850	APOA1,IL6,ORM1,ORM2,SAA1,IL1R2
2_Member	Reactome Gene Sets	R-HSA-6785807	Interleukin-4 and Interleukin-13 signaling	-2.10845	-0.477186	5/108	3569,3929,4314,6288,6657	IL6,LBP,MMP3,SAA1,SOX2
2_Member	GO Biological Processes	GO:0032732	positive regulation of interleukin-1 production	-2.02139	-0.411902	4/73	3569,5004,5005,6288	IL6,ORM1,ORM2,SAA1
3_Summary	KEGG Pathway	hsa04610	Complement and coagulation cascades	-13.381	-9.73333	15/85	462,722,731,732,1361,2147,2158,2165,2243,3053,3078,4153,7448,10877,81494,1401,213,335,3674,973,3263,3273,3543,3569,3929,4340,5225,26228,50487,57126,116449,338376,5320	SERPINC1,C4BPA,C8A,C8B,CPB2,F2,F9,F13B,FGA,SERPIND1,CFHR1,MBL2,VTN,CFHR4,CFHR5,CRP,ALB,APOA1,ITGA2B,CD79A,HPX,HRG,IGLL1,IL6,LBP,MOG,PGC,STAP1,PLA2G3,CD177,CLNK,IFNE,PLA2G2A
3_Member	KEGG Pathway	hsa04610	Complement and coagulation cascades	-13.381	-9.73333	15/85	462,722,731,732,1361,2147,2158,2165,2243,3053,3078,4153,7448,10877,81494	SERPINC1,C4BPA,C8A,C8B,CPB2,F2,F9,F13B,FGA,SERPIND1,CFHR1,MBL2,VTN,CFHR4,CFHR5
3_Member	Reactome Gene Sets	R-HSA-166658	Complement cascade	-10.3259	-7.12531	11/58	722,731,732,1361,1401,2147,3078,4153,7448,10877,81494	C4BPA,C8A,C8B,CPB2,CRP,F2,CFHR1,MBL2,VTN,CFHR4,CFHR5
3_Member	Reactome Gene Sets	R-HSA-977606	Regulation of Complement cascade	-8.59081	-5.58654	9/47	722,731,732,1361,2147,3078,7448,10877,81494	C4BPA,C8A,C8B,CPB2,F2,CFHR1,VTN,CFHR4,CFHR5
3_Member	WikiPathways	WP2806	Complement system	-6.71311	-4.11461	10/99	213,335,722,731,1401,2243,3674,4153,7448,10877	ALB,APOA1,C4BPA,C8A,CRP,FGA,ITGA2B,MBL2,VTN,CFHR4
3_Member	GO Biological Processes	GO:0050778	positive regulation of immune response	-4.60978	-2.43919	19/559	722,731,732,973,1401,3078,3263,3273,3543,3569,3929,4153,4340,5225,26228,50487,57126,81494,116449	C4BPA,C8A,C8B,CD79A,CRP,CFHR1,HPX,HRG,IGLL1,IL6,LBP,MBL2,MOG,PGC,STAP1,PLA2G3,CD177,CFHR5,CLNK
3_Member	GO Biological Processes	GO:0006956	complement activation	-4.10717	-2.03695	8/122	722,731,732,1401,3078,3543,4153,81494	C4BPA,C8A,C8B,CRP,CFHR1,IGLL1,MBL2,CFHR5
3_Member	GO Biological Processes	GO:0002252	immune effector process	-3.37819	-1.46447	14/428	722,731,732,1401,2147,3078,3543,3569,3929,4153,50487,81494,116449,338376	C4BPA,C8A,C8B,CRP,F2,CFHR1,IGLL1,IL6,LBP,MBL2,PLA2G3,CFHR5,CLNK,IFNE
3_Member	GO Biological Processes	GO:0006957	complement activation, alternative pathway	-3.2281	-1.34231	3/15	731,732,81494	C8A,C8B,CFHR5
3_Member	GO Biological Processes	GO:0002443	leukocyte mediated immunity	-2.96212	-1.12194	10/270	722,731,732,1401,2147,3543,3569,4153,50487,116449	C4BPA,C8A,C8B,CRP,F2,IGLL1,IL6,MBL2,PLA2G3,CLNK
3_Member	GO Biological Processes	GO:0006958	complement activation, classical pathway	-2.87607	-1.04921	6/106	722,731,732,1401,3543,4153	C4BPA,C8A,C8B,CRP,IGLL1,MBL2
3_Member	GO Biological Processes	GO:0019835	cytolysis	-2.84742	-1.02836	3/20	731,732,5320	C8A,C8B,PLA2G2A
3_Member	GO Biological Processes	GO:0002455	humoral immune response mediated by circulating immunoglobulin	-2.79355	-0.985943	6/110	722,731,732,1401,3543,4153	C4BPA,C8A,C8B,CRP,IGLL1,MBL2
3_Member	GO Biological Processes	GO:0002253	activation of immune response	-2.36978	-0.663572	10/326	722,731,732,973,1401,3078,3543,4153,4340,81494	C4BPA,C8A,C8B,CD79A,CRP,CFHR1,IGLL1,MBL2,MOG,CFHR5
3_Member	WikiPathways	WP5090	Complement system in neuronal development and plasticity	-2.092	-0.463812	5/109	722,731,732,4153,7448	C4BPA,C8A,C8B,MBL2,VTN
4_Summary	Reactome Gene Sets	R-HSA-382551	Transport of small molecules	-12.7844	-9.21588	36/729	213,319,335,336,337,345,362,363,1080,1188,3933,6340,6511,6521,6549,6571,7018,7809,9058,10599,10991,50617,51458,55117,55908,57127,63924,83697,89872,92745,115111,116519,127124,245972,340273,389015	ALB,APOF,APOA1,APOA2,APOA4,APOC3,AQP5,AQP6,CFTR,CLCNKB,LCN1,SCNN1G,SLC1A6,SLC4A1,SLC9A2,SLC18A2,TF,BSND,SLC13A2,SLCO1B1,SLC38A3,ATP6V0A4,RHCG,SLC6A15,ANGPTL8,RHBG,CIDEC,SLC4A9,AQP10,SLC38A5,SLC26A7,APOA5,ATP6V1G3,ATP6V0D2,ABCB5,SLC9A4
4_Member	Reactome Gene Sets	R-HSA-382551	Transport of small molecules	-12.7844	-9.21588	36/729	213,319,335,336,337,345,362,363,1080,1188,3933,6340,6511,6521,6549,6571,7018,7809,9058,10599,10991,50617,51458,55117,55908,57127,63924,83697,89872,92745,115111,116519,127124,245972,340273,389015	ALB,APOF,APOA1,APOA2,APOA4,APOC3,AQP5,AQP6,CFTR,CLCNKB,LCN1,SCNN1G,SLC1A6,SLC4A1,SLC9A2,SLC18A2,TF,BSND,SLC13A2,SLCO1B1,SLC38A3,ATP6V0A4,RHCG,SLC6A15,ANGPTL8,RHBG,CIDEC,SLC4A9,AQP10,SLC38A5,SLC26A7,APOA5,ATP6V1G3,ATP6V0D2,ABCB5,SLC9A4
5_Summary	GO Biological Processes	GO:0008202	steroid metabolic process	-10.8585	-7.46323	20/253	319,335,336,337,1080,1392,1548,1581,1586,5444,6718,6822,7363,7366,8431,8608,8630,8647,10941,116519,213,345,55908,63924,350,1381,3929,5320,6521,6554,10599,10877,50487,127,1081,3642,5053,6490,7276,54363,6571,89872,13,1103,2695,1394,1401,3569,12,190,2147,2940,55117,6017,83723,653145,4760,149998,6340,55584,440699,2641,3481,27232,80157,51046,5646,27231	APOF,APOA1,APOA2,APOA4,CFTR,CRH,CYP2A6,CYP7A1,CYP17A1,PON1,AKR1D1,SULT2A1,UGT2B4,UGT2B15,NR0B2,RDH16,HSD17B6,ABCB11,UGT2A1,APOA5,ALB,APOC3,ANGPTL8,CIDEC,APOH,CRABP1,LBP,PLA2G2A,SLC4A1,SLC10A1,SLCO1B1,CFHR4,PLA2G3,ADH4,CGA,INSM1,PAH,PMEL,TTR,HAO1,SLC18A2,AQP10,AADAC,CHAT,GIP,CRHR1,CRP,IL6,SERPINA3,NR0B1,F2,GSTA3,SLC6A15,RLBP1,TLCD3B,ANXA8,NEUROD1,LIPI,SCNN1G,CHRNA9,LRRC52,GCG,IGF2,GNMT,CWH43,ST8SI…
5_Member	GO Biological Processes	GO:0008202	steroid metabolic process	-10.8585	-7.46323	20/253	319,335,336,337,1080,1392,1548,1581,1586,5444,6718,6822,7363,7366,8431,8608,8630,8647,10941,116519	APOF,APOA1,APOA2,APOA4,CFTR,CRH,CYP2A6,CYP7A1,CYP17A1,PON1,AKR1D1,SULT2A1,UGT2B4,UGT2B15,NR0B2,RDH16,HSD17B6,ABCB11,UGT2A1,APOA5
5_Member	Reactome Gene Sets	R-HSA-8963899	Plasma lipoprotein remodeling	-10.0785	-6.93591	9/33	213,319,335,336,337,345,55908,63924,116519	ALB,APOF,APOA1,APOA2,APOA4,APOC3,ANGPTL8,CIDEC,APOA5
5_Member	GO Biological Processes	GO:0006869	lipid transport	-9.16264	-6.13817	20/315	319,335,336,337,345,350,1080,1381,1581,3929,5320,6521,6554,8431,8647,10599,10877,50487,63924,116519	APOF,APOA1,APOA2,APOA4,APOC3,APOH,CFTR,CRABP1,CYP7A1,LBP,PLA2G2A,SLC4A1,SLC10A1,NR0B2,ABCB11,SLCO1B1,CFHR4,PLA2G3,CIDEC,APOA5
5_Member	GO Biological Processes	GO:0010876	lipid localization	-8.37562	-5.40914	20/350	319,335,336,337,345,350,1080,1381,1581,3929,5320,6521,6554,8431,8647,10599,10877,50487,63924,116519	APOF,APOA1,APOA2,APOA4,APOC3,APOH,CFTR,CRABP1,CYP7A1,LBP,PLA2G2A,SLC4A1,SLC10A1,NR0B2,ABCB11,SLCO1B1,CFHR4,PLA2G3,CIDEC,APOA5
5_Member	GO Biological Processes	GO:1901615	organic hydroxy compound metabolic process	-7.62905	-4.81384	22/467	127,319,335,336,337,1080,1081,1581,3642,5053,5444,6490,6718,6822,7276,8431,8608,8630,8647,10941,54363,116519	ADH4,APOF,APOA1,APOA2,APOA4,CFTR,CGA,CYP7A1,INSM1,PAH,PON1,PMEL,AKR1D1,SULT2A1,TTR,NR0B2,RDH16,HSD17B6,ABCB11,UGT2A1,HAO1,APOA5
5_Member	GO Biological Processes	GO:0015850	organic hydroxy compound transport	-7.56956	-4.78232	13/155	335,336,337,345,1080,1581,6554,6571,8431,8647,10599,89872,116519	APOA1,APOA2,APOA4,APOC3,CFTR,CYP7A1,SLC10A1,SLC18A2,NR0B2,ABCB11,SLCO1B1,AQP10,APOA5
5_Member	GO Biological Processes	GO:0034368	protein-lipid complex remodeling	-7.54922	-4.78232	7/29	335,336,337,345,5320,50487,116519	APOA1,APOA2,APOA4,APOC3,PLA2G2A,PLA2G3,APOA5
5_Member	GO Biological Processes	GO:0034369	plasma lipoprotein particle remodeling	-7.54922	-4.78232	7/29	335,336,337,345,5320,50487,116519	APOA1,APOA2,APOA4,APOC3,PLA2G2A,PLA2G3,APOA5
5_Member	Reactome Gene Sets	R-HSA-8963901	Chylomicron remodeling	-7.36218	-4.61755	5/10	335,336,337,345,116519	APOA1,APOA2,APOA4,APOC3,APOA5
5_Member	GO Biological Processes	GO:0034367	protein-containing complex remodeling	-7.33112	-4.6031	7/31	335,336,337,345,5320,50487,116519	APOA1,APOA2,APOA4,APOC3,PLA2G2A,PLA2G3,APOA5
5_Member	KEGG Pathway	hsa04979	Cholesterol metabolism	-7.05448	-4.38903	8/50	335,336,337,345,350,1581,8647,55908	APOA1,APOA2,APOA4,APOC3,APOH,CYP7A1,ABCB11,ANGPTL8
5_Member	Reactome Gene Sets	R-HSA-174824	Plasma lipoprotein assembly, remodeling, and clearance	-7.0113	-4.36358	9/70	213,319,335,336,337,345,55908,63924,116519	ALB,APOF,APOA1,APOA2,APOA4,APOC3,ANGPTL8,CIDEC,APOA5
5_Member	GO Biological Processes	GO:0008203	cholesterol metabolic process	-6.9646	-4.32549	11/118	319,335,336,337,1080,1581,5444,6718,6822,8431,116519	APOF,APOA1,APOA2,APOA4,CFTR,CYP7A1,PON1,AKR1D1,SULT2A1,NR0B2,APOA5
5_Member	GO Biological Processes	GO:0033700	phospholipid efflux	-6.87296	-4.25866	5/12	335,336,337,345,116519	APOA1,APOA2,APOA4,APOC3,APOA5
5_Member	GO Biological Processes	GO:0010901	regulation of very-low-density lipoprotein particle remodeling	-6.62383	-4.06248	4/6	335,336,345,116519	APOA1,APOA2,APOC3,APOA5
5_Member	GO Biological Processes	GO:1902652	secondary alcohol metabolic process	-6.60284	-4.05728	11/128	319,335,336,337,1080,1581,5444,6718,6822,8431,116519	APOF,APOA1,APOA2,APOA4,CFTR,CYP7A1,PON1,AKR1D1,SULT2A1,NR0B2,APOA5
5_Member	GO Biological Processes	GO:0010896	regulation of triglyceride catabolic process	-6.47832	-3.94454	5/14	13,335,337,345,116519	AADAC,APOA1,APOA4,APOC3,APOA5
5_Member	GO Biological Processes	GO:0016125	sterol metabolic process	-6.43417	-3.91356	11/133	319,335,336,337,1080,1581,5444,6718,6822,8431,116519	APOF,APOA1,APOA2,APOA4,CFTR,CYP7A1,PON1,AKR1D1,SULT2A1,NR0B2,APOA5
5_Member	GO Biological Processes	GO:0071827	plasma lipoprotein particle organization	-6.3664	-3.86068	7/42	335,336,337,345,5320,50487,116519	APOA1,APOA2,APOA4,APOC3,PLA2G2A,PLA2G3,APOA5
5_Member	GO Biological Processes	GO:0071825	protein-lipid complex subunit organization	-6.1532	-3.68172	7/45	335,336,337,345,5320,50487,116519	APOA1,APOA2,APOA4,APOC3,PLA2G2A,PLA2G3,APOA5
5_Member	GO Biological Processes	GO:0034375	high-density lipoprotein particle remodeling	-6.14759	-3.68172	5/16	335,336,337,345,50487	APOA1,APOA2,APOA4,APOC3,PLA2G3
5_Member	GO Biological Processes	GO:0006694	steroid biosynthetic process	-6.13782	-3.67762	10/114	335,337,1080,1392,1581,1586,6718,8630,8647,116519	APOA1,APOA4,CFTR,CRH,CYP7A1,CYP17A1,AKR1D1,HSD17B6,ABCB11,APOA5
5_Member	GO Biological Processes	GO:0046470	phosphatidylcholine metabolic process	-6.04252	-3.59346	8/67	335,336,337,1103,5320,5444,50487,116519	APOA1,APOA2,APOA4,CHAT,PLA2G2A,PON1,PLA2G3,APOA5
5_Member	GO Biological Processes	GO:0042304	regulation of fatty acid biosynthetic process	-5.89292	-3.46005	7/49	335,337,345,1581,2695,50487,116519	APOA1,APOA4,APOC3,CYP7A1,GIP,PLA2G3,APOA5
5_Member	WikiPathways	WP5108	Familial hyperlipidemia type 1	-5.86309	-3.43548	5/18	335,336,337,55908,116519	APOA1,APOA2,APOA4,ANGPTL8,APOA5
5_Member	GO Biological Processes	GO:0045940	positive regulation of steroid metabolic process	-5.76348	-3.35632	6/33	335,336,337,1081,1581,116519	APOA1,APOA2,APOA4,CGA,CYP7A1,APOA5
5_Member	WikiPathways	WP430	Statin inhibition of cholesterol production	-5.76348	-3.35632	6/33	335,336,337,345,1581,116519	APOA1,APOA2,APOA4,APOC3,CYP7A1,APOA5
5_Member	GO Biological Processes	GO:0010873	positive regulation of cholesterol esterification	-5.71126	-3.31396	4/9	335,336,337,116519	APOA1,APOA2,APOA4,APOA5
5_Member	GO Biological Processes	GO:0010898	positive regulation of triglyceride catabolic process	-5.71126	-3.31396	4/9	13,335,337,116519	AADAC,APOA1,APOA4,APOA5
5_Member	GO Biological Processes	GO:0051004	regulation of lipoprotein lipase activity	-5.61361	-3.22596	5/20	335,337,345,350,116519	APOA1,APOA4,APOC3,APOH,APOA5
5_Member	GO Biological Processes	GO:0097006	regulation of plasma lipoprotein particle levels	-5.54484	-3.16663	7/55	335,336,337,345,5320,50487,116519	APOA1,APOA2,APOA4,APOC3,PLA2G2A,PLA2G3,APOA5
5_Member	GO Biological Processes	GO:0030300	regulation of intestinal cholesterol absorption	-5.49331	-3.13785	4/10	335,336,337,116519	APOA1,APOA2,APOA4,APOA5
5_Member	GO Biological Processes	GO:0034370	triglyceride-rich lipoprotein particle remodeling	-5.49331	-3.13785	4/10	335,336,337,116519	APOA1,APOA2,APOA4,APOA5
5_Member	GO Biological Processes	GO:0051006	positive regulation of lipoprotein lipase activity	-5.49331	-3.13785	4/10	335,337,350,116519	APOA1,APOA4,APOH,APOA5
5_Member	Reactome Gene Sets	R-HSA-8963888	Chylomicron assembly	-5.49331	-3.13785	4/10	335,336,337,345	APOA1,APOA2,APOA4,APOC3
5_Member	GO Biological Processes	GO:0006066	alcohol metabolic process	-5.42462	-3.07357	15/316	127,319,335,336,337,1080,1581,5444,6718,6822,7276,8431,8608,54363,116519	ADH4,APOF,APOA1,APOA2,APOA4,CFTR,CYP7A1,PON1,AKR1D1,SULT2A1,TTR,NR0B2,RDH16,HAO1,APOA5
5_Member	GO Biological Processes	GO:0061365	positive regulation of triglyceride lipase activity	-5.30091	-2.96706	4/11	335,337,350,116519	APOA1,APOA4,APOH,APOA5
5_Member	GO Biological Processes	GO:1904729	regulation of intestinal lipid absorption	-5.30091	-2.96706	4/11	335,336,337,116519	APOA1,APOA2,APOA4,APOA5
5_Member	GO Biological Processes	GO:0034377	plasma lipoprotein particle assembly	-5.2892	-2.95955	5/23	335,336,337,345,116519	APOA1,APOA2,APOA4,APOC3,APOA5
5_Member	GO Biological Processes	GO:0010903	negative regulation of very-low-density lipoprotein particle remodeling	-5.2438	-2.92242	3/4	335,336,345	APOA1,APOA2,APOC3
5_Member	GO Biological Processes	GO:0050994	regulation of lipid catabolic process	-5.23766	-2.92234	7/61	13,335,336,337,345,8647,116519	AADAC,APOA1,APOA2,APOA4,APOC3,ABCB11,APOA5
5_Member	GO Biological Processes	GO:0034380	high-density lipoprotein particle assembly	-5.12871	-2.8355	4/12	335,336,337,116519	APOA1,APOA2,APOA4,APOA5
5_Member	GO Biological Processes	GO:0055090	acylglycerol homeostasis	-5.12528	-2.8355	6/42	335,337,345,2695,55908,116519	APOA1,APOA4,APOC3,GIP,ANGPTL8,APOA5
5_Member	GO Biological Processes	GO:0070328	triglyceride homeostasis	-5.12528	-2.8355	6/42	335,337,345,2695,55908,116519	APOA1,APOA4,APOC3,GIP,ANGPTL8,APOA5
5_Member	GO Biological Processes	GO:0033344	cholesterol efflux	-5.09891	-2.81668	5/25	335,336,337,345,116519	APOA1,APOA2,APOA4,APOC3,APOA5
5_Member	GO Biological Processes	GO:1905952	regulation of lipid localization	-5.07585	-2.80105	11/183	335,336,337,345,1392,1394,1401,3569,5444,50487,116519	APOA1,APOA2,APOA4,APOC3,CRH,CRHR1,CRP,IL6,PON1,PLA2G3,APOA5
5_Member	GO Biological Processes	GO:0019216	regulation of lipid metabolic process	-5.0582	-2.78706	15/339	12,13,190,335,336,337,345,1081,1581,2147,2695,8647,50487,55908,116519	SERPINA3,AADAC,NR0B1,APOA1,APOA2,APOA4,APOC3,CGA,CYP7A1,F2,GIP,ABCB11,PLA2G3,ANGPTL8,APOA5
5_Member	GO Biological Processes	GO:0065005	protein-lipid complex assembly	-5.01019	-2.75375	5/26	335,336,337,345,116519	APOA1,APOA2,APOA4,APOC3,APOA5
5_Member	WikiPathways	WP2878	PPAR-alpha pathway	-5.01019	-2.75375	5/26	335,336,345,1581,116519	APOA1,APOA2,APOC3,CYP7A1,APOA5
5_Member	GO Biological Processes	GO:0019217	regulation of fatty acid metabolic process	-4.99453	-2.74476	8/92	335,337,345,1581,2695,8647,50487,116519	APOA1,APOA4,APOC3,CYP7A1,GIP,ABCB11,PLA2G3,APOA5
5_Member	GO Biological Processes	GO:1904478	regulation of intestinal absorption	-4.97291	-2.72659	4/13	335,336,337,116519	APOA1,APOA2,APOA4,APOA5
5_Member	GO Biological Processes	GO:0050996	positive regulation of lipid catabolic process	-4.84389	-2.63709	5/28	13,335,336,337,116519	AADAC,APOA1,APOA2,APOA4,APOA5
5_Member	GO Biological Processes	GO:0010872	regulation of cholesterol esterification	-4.83067	-2.63011	4/14	335,336,337,116519	APOA1,APOA2,APOA4,APOA5
5_Member	WikiPathways	WP5112	Familial hyperlipidemia type 5	-4.69986	-2.51753	4/15	335,336,337,116519	APOA1,APOA2,APOA4,APOA5
5_Member	WikiPathways	WP2882	Nuclear receptors meta-pathway	-4.67516	-2.49874	14/322	335,336,345,1548,1581,2940,6554,6822,7363,8431,8647,10599,55117,116519	APOA1,APOA2,APOC3,CYP2A6,CYP7A1,GSTA3,SLC10A1,SULT2A1,UGT2B4,NR0B2,ABCB11,SLCO1B1,SLC6A15,APOA5
5_Member	GO Biological Processes	GO:0019218	regulation of steroid metabolic process	-4.60348	-2.43578	8/104	190,335,336,337,1081,1581,8647,116519	NR0B1,APOA1,APOA2,APOA4,CGA,CYP7A1,ABCB11,APOA5
5_Member	GO Biological Processes	GO:1901617	organic hydroxy compound biosynthetic process	-4.58537	-2.42338	10/170	335,337,1080,1581,3642,5053,6490,6718,8647,116519	APOA1,APOA4,CFTR,CYP7A1,INSM1,PAH,PMEL,AKR1D1,ABCB11,APOA5
5_Member	Reactome Gene Sets	R-HSA-2187338	Visual phototransduction	-4.57331	-2.41415	8/105	335,336,337,345,6017,7276,8608,8630	APOA1,APOA2,APOA4,APOC3,RLBP1,TTR,RDH16,HSD17B6
5_Member	GO Biological Processes	GO:0055088	lipid homeostasis	-4.52028	-2.37225	10/173	335,336,337,345,1581,2695,8647,55908,83723,116519	APOA1,APOA2,APOA4,APOC3,CYP7A1,GIP,ABCB11,ANGPTL8,TLCD3B,APOA5
5_Member	GO Biological Processes	GO:0043691	reverse cholesterol transport	-4.4662	-2.32634	4/17	335,336,337,345	APOA1,APOA2,APOA4,APOC3
5_Member	Reactome Gene Sets	R-HSA-8963889	Assembly of active LPL and LIPC lipase complexes	-4.26216	-2.16523	4/19	337,55908,63924,116519	APOA4,ANGPTL8,CIDEC,APOA5
5_Member	Reactome Gene Sets	R-HSA-8963898	Plasma lipoprotein assembly	-4.26216	-2.16523	4/19	335,336,337,345	APOA1,APOA2,APOA4,APOC3
5_Member	GO Biological Processes	GO:0030301	cholesterol transport	-4.21986	-2.13085	6/60	335,336,337,345,1080,116519	APOA1,APOA2,APOA4,APOC3,CFTR,APOA5
5_Member	GO Biological Processes	GO:0032368	regulation of lipid transport	-4.18262	-2.10075	9/153	335,336,337,345,1392,1394,5444,50487,116519	APOA1,APOA2,APOA4,APOC3,CRH,CRHR1,PON1,PLA2G3,APOA5
5_Member	GO Biological Processes	GO:0045834	positive regulation of lipid metabolic process	-4.18262	-2.10075	9/153	13,335,336,337,1081,1581,2147,50487,116519	AADAC,APOA1,APOA2,APOA4,CGA,CYP7A1,F2,PLA2G3,APOA5
5_Member	GO Biological Processes	GO:0060191	regulation of lipase activity	-4.09512	-2.02719	7/91	335,336,337,345,350,116519,653145	APOA1,APOA2,APOA4,APOC3,APOH,APOA5,ANXA8
5_Member	WikiPathways	WP5111	Familial hyperlipidemia type 4	-3.99798	-1.94355	4/22	335,336,337,116519	APOA1,APOA2,APOA4,APOA5
5_Member	GO Biological Processes	GO:0044058	regulation of digestive system process	-3.96297	-1.91295	5/42	335,336,337,4760,116519	APOA1,APOA2,APOA4,NEUROD1,APOA5
5_Member	GO Biological Processes	GO:0090207	regulation of triglyceride metabolic process	-3.96297	-1.91295	5/42	13,335,337,345,116519	AADAC,APOA1,APOA4,APOC3,APOA5
5_Member	GO Biological Processes	GO:0034372	very-low-density lipoprotein particle remodeling	-3.93991	-1.89208	3/9	335,337,116519	APOA1,APOA4,APOA5
5_Member	GO Biological Processes	GO:0045723	positive regulation of fatty acid biosynthetic process	-3.91889	-1.88817	4/23	335,337,50487,116519	APOA1,APOA4,PLA2G3,APOA5
5_Member	GO Biological Processes	GO:0090208	positive regulation of triglyceride metabolic process	-3.91889	-1.88817	4/23	13,335,337,116519	AADAC,APOA1,APOA4,APOA5
5_Member	GO Biological Processes	GO:0042632	cholesterol homeostasis	-3.89161	-1.86507	7/98	335,336,337,345,1581,8647,116519	APOA1,APOA2,APOA4,APOC3,CYP7A1,ABCB11,APOA5
5_Member	GO Biological Processes	GO:0010565	regulation of cellular ketone metabolic process	-3.86795	-1.84564	8/132	335,337,345,1581,2695,8647,50487,116519	APOA1,APOA4,APOC3,CYP7A1,GIP,ABCB11,PLA2G3,APOA5
5_Member	Reactome Gene Sets	R-HSA-975634	Retinoid metabolism and transport	-3.86494	-1.84564	5/44	335,336,337,345,7276	APOA1,APOA2,APOA4,APOC3,TTR
5_Member	GO Biological Processes	GO:0055092	sterol homeostasis	-3.86395	-1.84564	7/99	335,336,337,345,1581,8647,116519	APOA1,APOA2,APOA4,APOC3,CYP7A1,ABCB11,APOA5
5_Member	WikiPathways	WP3601	Lipid particles composition	-3.78867	-1.78833	3/10	335,336,345	APOA1,APOA2,APOC3
5_Member	GO Biological Processes	GO:0046890	regulation of lipid biosynthetic process	-3.73822	-1.74947	9/175	190,335,337,345,1081,1581,2695,50487,116519	NR0B1,APOA1,APOA4,APOC3,CGA,CYP7A1,GIP,PLA2G3,APOA5
5_Member	Reactome Gene Sets	R-HSA-6806667	Metabolism of fat-soluble vitamins	-3.68325	-1.70578	5/48	335,336,337,345,7276	APOA1,APOA2,APOA4,APOC3,TTR
5_Member	GO Biological Processes	GO:0015918	sterol transport	-3.61439	-1.65331	6/77	335,336,337,345,1080,116519	APOA1,APOA2,APOA4,APOC3,CFTR,APOA5
5_Member	GO Biological Processes	GO:0032371	regulation of sterol transport	-3.52378	-1.57677	6/80	335,336,337,345,5444,116519	APOA1,APOA2,APOA4,APOC3,PON1,APOA5
5_Member	GO Biological Processes	GO:0032374	regulation of cholesterol transport	-3.52378	-1.57677	6/80	335,336,337,345,5444,116519	APOA1,APOA2,APOA4,APOC3,PON1,APOA5
5_Member	GO Biological Processes	GO:0046461	neutral lipid catabolic process	-3.45537	-1.52365	4/30	336,345,116519,149998	APOA2,APOC3,APOA5,LIPI
5_Member	GO Biological Processes	GO:0046464	acylglycerol catabolic process	-3.45537	-1.52365	4/30	336,345,116519,149998	APOA2,APOC3,APOA5,LIPI
5_Member	GO Biological Processes	GO:0046889	positive regulation of lipid biosynthetic process	-3.3813	-1.46598	6/85	335,337,1081,1581,50487,116519	APOA1,APOA4,CGA,CYP7A1,PLA2G3,APOA5
5_Member	WikiPathways	WP5110	Familial hyperlipidemia type 3	-3.32136	-1.41715	3/14	335,336,337	APOA1,APOA2,APOA4
5_Member	Reactome Gene Sets	R-HSA-9709957	Sensory Perception	-3.31523	-1.41259	11/288	335,336,337,345,6017,6340,7276,8608,8630,55584,440699	APOA1,APOA2,APOA4,APOC3,RLBP1,SCNN1G,TTR,RDH16,HSD17B6,CHRNA9,LRRC52
5_Member	GO Biological Processes	GO:0062012	regulation of small molecule metabolic process	-3.2375	-1.3487	12/342	335,337,345,1581,2641,2695,3481,6521,8647,27232,50487,116519	APOA1,APOA4,APOC3,CYP7A1,GCG,GIP,IGF2,SLC4A1,ABCB11,GNMT,PLA2G3,APOA5
5_Member	GO Biological Processes	GO:0006695	cholesterol biosynthetic process	-3.1004	-1.23516	4/37	335,337,1080,116519	APOA1,APOA4,CFTR,APOA5
5_Member	GO Biological Processes	GO:1902653	secondary alcohol biosynthetic process	-3.1004	-1.23516	4/37	335,337,1080,116519	APOA1,APOA4,CFTR,APOA5
5_Member	GO Biological Processes	GO:0046486	glycerolipid metabolic process	-3.07518	-1.2128	12/357	335,336,337,345,350,1103,5320,5444,50487,80157,116519,149998	APOA1,APOA2,APOA4,APOC3,APOH,CHAT,PLA2G2A,PON1,PLA2G3,CWH43,APOA5,LIPI
5_Member	GO Biological Processes	GO:0060192	negative regulation of lipase activity	-3.06089	-1.20277	3/17	336,345,653145	APOA2,APOC3,ANXA8
5_Member	WikiPathways	WP5109	Familial hyperlipidemia type 2	-3.06089	-1.20277	3/17	335,336,337	APOA1,APOA2,APOA4
5_Member	GO Biological Processes	GO:0008610	lipid biosynthetic process	-3.05809	-1.20277	16/570	335,336,337,1080,1103,1392,1581,1586,6718,8630,8647,51046,80157,83723,116519,149998	APOA1,APOA2,APOA4,CFTR,CHAT,CRH,CYP7A1,CYP17A1,AKR1D1,HSD17B6,ABCB11,ST8SIA3,CWH43,TLCD3B,APOA5,LIPI
5_Member	GO Biological Processes	GO:0015914	phospholipid transport	-3.05308	-1.19985	6/98	335,336,337,345,6521,116519	APOA1,APOA2,APOA4,APOC3,SLC4A1,APOA5
5_Member	GO Biological Processes	GO:0045923	positive regulation of fatty acid metabolic process	-3.01282	-1.16582	4/39	335,337,50487,116519	APOA1,APOA4,PLA2G3,APOA5
5_Member	WikiPathways	WP3942	PPAR signaling pathway	-3.00801	-1.16375	5/67	335,336,345,1581,116519	APOA1,APOA2,APOC3,CYP7A1,APOA5
5_Member	GO Biological Processes	GO:0006641	triglyceride metabolic process	-2.97884	-1.1373	5/68	336,345,350,116519,149998	APOA2,APOC3,APOH,APOA5,LIPI
5_Member	GO Biological Processes	GO:0062013	positive regulation of small molecule metabolic process	-2.84788	-1.02836	7/146	335,337,1581,2641,3481,50487,116519	APOA1,APOA4,CYP7A1,GCG,IGF2,PLA2G3,APOA5
5_Member	GO Biological Processes	GO:0019433	triglyceride catabolic process	-2.84742	-1.02836	3/20	345,116519,149998	APOC3,APOA5,LIPI
5_Member	GO Biological Processes	GO:0016126	sterol biosynthetic process	-2.81448	-1.00371	4/44	335,337,1080,116519	APOA1,APOA4,CFTR,APOA5
5_Member	KEGG Pathway	hsa03320	PPAR signaling pathway	-2.78776	-0.982729	5/75	335,336,345,1581,116519	APOA1,APOA2,APOC3,CYP7A1,APOA5
5_Member	GO Biological Processes	GO:0006650	glycerophospholipid metabolic process	-2.71037	-0.919989	10/292	335,336,337,1103,5320,5444,50487,80157,116519,149998	APOA1,APOA2,APOA4,CHAT,PLA2G2A,PON1,PLA2G3,CWH43,APOA5,LIPI
5_Member	Reactome Gene Sets	R-HSA-556833	Metabolism of lipids	-2.66059	-0.883283	18/742	213,335,336,1081,1103,1581,1586,5320,5444,6554,6718,6822,8647,10599,50487,63924,116519,149998	ALB,APOA1,APOA2,CGA,CHAT,CYP7A1,CYP17A1,PLA2G2A,PON1,SLC10A1,AKR1D1,SULT2A1,ABCB11,SLCO1B1,PLA2G3,CIDEC,APOA5,LIPI
5_Member	GO Biological Processes	GO:0034381	plasma lipoprotein particle clearance	-2.61265	-0.842301	3/24	335,336,345	APOA1,APOA2,APOC3
5_Member	GO Biological Processes	GO:0042157	lipoprotein metabolic process	-2.5666	-0.808742	6/122	335,336,337,345,80157,116519	APOA1,APOA2,APOA4,APOC3,CWH43,APOA5
5_Member	GO Biological Processes	GO:0046503	glycerolipid catabolic process	-2.4856	-0.745298	4/54	336,345,116519,149998	APOA2,APOC3,APOA5,LIPI
5_Member	GO Biological Processes	GO:0006639	acylglycerol metabolic process	-2.34124	-0.641936	5/95	336,345,350,116519,149998	APOA2,APOC3,APOH,APOA5,LIPI
5_Member	GO Biological Processes	GO:0006638	neutral lipid metabolic process	-2.32197	-0.631381	5/96	336,345,350,116519,149998	APOA2,APOC3,APOH,APOA5,LIPI
5_Member	GO Biological Processes	GO:0015748	organophosphate ester transport	-2.25913	-0.584544	6/141	335,336,337,345,6521,116519	APOA1,APOA2,APOA4,APOC3,SLC4A1,APOA5
5_Member	GO Biological Processes	GO:1905953	negative regulation of lipid localization	-2.24507	-0.577199	4/63	336,345,1401,3569	APOA2,APOC3,CRP,IL6
5_Member	Reactome Gene Sets	R-HSA-196854	Metabolism of vitamins and cofactors	-2.21403	-0.55576	7/190	335,336,337,345,5646,7276,27231	APOA1,APOA2,APOA4,APOC3,PRSS3,TTR,NMRK2
5_Member	GO Biological Processes	GO:0060193	positive regulation of lipase activity	-2.1062	-0.477186	4/69	335,337,350,116519	APOA1,APOA4,APOH,APOA5
5_Member	GO Biological Processes	GO:0006644	phospholipid metabolic process	-2.04583	-0.427772	10/364	335,336,337,1103,5320,5444,50487,80157,116519,149998	APOA1,APOA2,APOA4,CHAT,PLA2G2A,PON1,PLA2G3,CWH43,APOA5,LIPI
6_Summary	Reactome Gene Sets	R-HSA-381426	Regulation of Insulin-like Growth Factor (IGF) transport and uptake by Insulin-like Growth Factor Binding Proteins (IGFBPs)	-10.8557	-7.46323	15/125	197,213,335,336,462,2147,2243,3053,3481,3569,3698,7018,29106,51156,116519,12,350,3273,3674,3699,5004,5005,7044,2158,2165,2626,3047,3543,57126	AHSG,ALB,APOA1,APOA2,SERPINC1,F2,FGA,SERPIND1,IGF2,IL6,ITIH2,TF,SCG3,SERPINA10,APOA5,SERPINA3,APOH,HRG,ITGA2B,ITIH3,ORM1,ORM2,LEFTY2,F9,F13B,GATA4,HBG1,IGLL1,CD177
6_Member	Reactome Gene Sets	R-HSA-381426	Regulation of Insulin-like Growth Factor (IGF) transport and uptake by Insulin-like Growth Factor Binding Proteins (IGFBPs)	-10.8557	-7.46323	15/125	197,213,335,336,462,2147,2243,3053,3481,3569,3698,7018,29106,51156,116519	AHSG,ALB,APOA1,APOA2,SERPINC1,F2,FGA,SERPIND1,IGF2,IL6,ITIH2,TF,SCG3,SERPINA10,APOA5
6_Member	Reactome Gene Sets	R-HSA-114608	Platelet degranulation	-10.6559	-7.35063	15/129	12,197,213,335,350,2243,3273,3481,3674,3699,5004,5005,7018,7044,29106	SERPINA3,AHSG,ALB,APOA1,APOH,FGA,HRG,IGF2,ITGA2B,ITIH3,ORM1,ORM2,TF,LEFTY2,SCG3
6_Member	Reactome Gene Sets	R-HSA-76005	Response to elevated platelet cytosolic Ca2+	-10.4161	-7.18334	15/134	12,197,213,335,350,2243,3273,3481,3674,3699,5004,5005,7018,7044,29106	SERPINA3,AHSG,ALB,APOA1,APOH,FGA,HRG,IGF2,ITGA2B,ITIH3,ORM1,ORM2,TF,LEFTY2,SCG3
6_Member	Reactome Gene Sets	R-HSA-8957275	Post-translational protein phosphorylation	-9.50429	-6.43636	13/108	197,213,335,336,462,2243,3053,3569,3698,7018,29106,51156,116519	AHSG,ALB,APOA1,APOA2,SERPINC1,FGA,SERPIND1,IL6,ITIH2,TF,SCG3,SERPINA10,APOA5
6_Member	Reactome Gene Sets	R-HSA-76002	Platelet activation, signaling and aggregation	-7.18924	-4.48601	16/263	12,197,213,335,350,2147,2243,3273,3481,3674,3699,5004,5005,7018,7044,29106	SERPINA3,AHSG,ALB,APOA1,APOH,F2,FGA,HRG,IGF2,ITGA2B,ITIH3,ORM1,ORM2,TF,LEFTY2,SCG3
6_Member	Reactome Gene Sets	R-HSA-109582	Hemostasis	-6.66129	-4.07803	24/621	12,197,213,335,350,462,2147,2158,2165,2243,2626,3047,3053,3273,3481,3543,3674,3699,5004,5005,7018,7044,29106,57126	SERPINA3,AHSG,ALB,APOA1,APOH,SERPINC1,F2,F9,F13B,FGA,GATA4,HBG1,SERPIND1,HRG,IGF2,IGLL1,ITGA2B,ITIH3,ORM1,ORM2,TF,LEFTY2,SCG3,CD177
7_Summary	GO Biological Processes	GO:0010817	regulation of hormone levels	-9.907	-6.81559	26/496	127,1080,1081,1381,1392,1394,1586,2044,2243,2641,2695,2922,3569,3814,4760,6718,6822,6906,7276,7363,7366,8431,8608,8630,10599,50487,6017,54363	ADH4,CFTR,CGA,CRABP1,CRH,CRHR1,CYP17A1,EPHA5,FGA,GCG,GIP,GRP,IL6,KISS1,NEUROD1,AKR1D1,SULT2A1,SERPINA7,TTR,UGT2B4,UGT2B15,NR0B2,RDH16,HSD17B6,SLCO1B1,PLA2G3,RLBP1,HAO1
7_Member	GO Biological Processes	GO:0010817	regulation of hormone levels	-9.907	-6.81559	26/496	127,1080,1081,1381,1392,1394,1586,2044,2243,2641,2695,2922,3569,3814,4760,6718,6822,6906,7276,7363,7366,8431,8608,8630,10599,50487	ADH4,CFTR,CGA,CRABP1,CRH,CRHR1,CYP17A1,EPHA5,FGA,GCG,GIP,GRP,IL6,KISS1,NEUROD1,AKR1D1,SULT2A1,SERPINA7,TTR,UGT2B4,UGT2B15,NR0B2,RDH16,HSD17B6,SLCO1B1,PLA2G3
7_Member	GO Biological Processes	GO:0034754	cellular hormone metabolic process	-4.84867	-2.63871	9/126	127,1381,1586,6718,7276,7363,7366,8608,8630	ADH4,CRABP1,CYP17A1,AKR1D1,TTR,UGT2B4,UGT2B15,RDH16,HSD17B6
7_Member	GO Biological Processes	GO:0042445	hormone metabolic process	-4.75441	-2.56609	11/198	127,1081,1381,1586,6718,6822,7276,7363,7366,8608,8630	ADH4,CGA,CRABP1,CYP17A1,AKR1D1,SULT2A1,TTR,UGT2B4,UGT2B15,RDH16,HSD17B6
7_Member	Reactome Gene Sets	R-HSA-2453902	The canonical retinoid cycle in rods (twilight vision)	-3.91889	-1.88817	4/23	6017,7276,8608,8630	RLBP1,TTR,RDH16,HSD17B6
7_Member	Reactome Gene Sets	R-HSA-5365859	RA biosynthesis pathway	-2.72407	-0.932482	3/22	127,1381,8608	ADH4,CRABP1,RDH16
7_Member	GO Biological Processes	GO:0001523	retinoid metabolic process	-2.5937	-0.832479	5/83	127,1381,6017,7276,8608	ADH4,CRABP1,RLBP1,TTR,RDH16
7_Member	GO Biological Processes	GO:0016101	diterpenoid metabolic process	-2.52663	-0.776538	5/86	127,1381,6017,7276,8608	ADH4,CRABP1,RLBP1,TTR,RDH16
7_Member	GO Biological Processes	GO:0034308	primary alcohol metabolic process	-2.34124	-0.641936	5/95	127,6822,7276,8608,54363	ADH4,SULT2A1,TTR,RDH16,HAO1
7_Member	GO Biological Processes	GO:0006721	terpenoid metabolic process	-2.30294	-0.617123	5/97	127,1381,6017,7276,8608	ADH4,CRABP1,RLBP1,TTR,RDH16
8_Summary	GO Biological Processes	GO:0006820	anion transport	-9.39305	-6.34739	24/447	189,363,1080,1188,1581,2556,2566,5320,6511,6521,6549,6554,7809,8431,8647,9058,10599,10991,50487,55117,83697,92745,115111,389015,1381,146167,3933,6571,51458,57127,774	AGXT,AQP6,CFTR,CLCNKB,CYP7A1,GABRA3,GABRG2,PLA2G2A,SLC1A6,SLC4A1,SLC9A2,SLC10A1,BSND,NR0B2,ABCB11,SLC13A2,SLCO1B1,SLC38A3,PLA2G3,SLC6A15,SLC4A9,SLC38A5,SLC26A7,SLC9A4,CRABP1,SLC38A8,LCN1,SLC18A2,RHCG,RHBG,CACNA1B
8_Member	GO Biological Processes	GO:0006820	anion transport	-9.39305	-6.34739	24/447	189,363,1080,1188,1581,2556,2566,5320,6511,6521,6549,6554,7809,8431,8647,9058,10599,10991,50487,55117,83697,92745,115111,389015	AGXT,AQP6,CFTR,CLCNKB,CYP7A1,GABRA3,GABRG2,PLA2G2A,SLC1A6,SLC4A1,SLC9A2,SLC10A1,BSND,NR0B2,ABCB11,SLC13A2,SLCO1B1,SLC38A3,PLA2G3,SLC6A15,SLC4A9,SLC38A5,SLC26A7,SLC9A4
8_Member	GO Biological Processes	GO:0015849	organic acid transport	-7.14389	-4.45752	16/265	189,1381,1581,5320,6511,6554,8431,8647,9058,10599,10991,50487,55117,92745,115111,146167	AGXT,CRABP1,CYP7A1,PLA2G2A,SLC1A6,SLC10A1,NR0B2,ABCB11,SLC13A2,SLCO1B1,SLC38A3,PLA2G3,SLC6A15,SLC38A5,SLC26A7,SLC38A8
8_Member	GO Biological Processes	GO:0015711	organic anion transport	-6.88956	-4.26703	17/313	189,1080,1581,5320,6511,6521,6554,8431,8647,9058,10599,10991,50487,55117,83697,92745,115111	AGXT,CFTR,CYP7A1,PLA2G2A,SLC1A6,SLC4A1,SLC10A1,NR0B2,ABCB11,SLC13A2,SLCO1B1,SLC38A3,PLA2G3,SLC6A15,SLC4A9,SLC38A5,SLC26A7
8_Member	Reactome Gene Sets	R-HSA-425407	SLC-mediated transmembrane transport	-6.6991	-4.10829	15/250	3933,6511,6521,6549,6571,9058,10599,10991,51458,55117,57127,83697,92745,115111,389015	LCN1,SLC1A6,SLC4A1,SLC9A2,SLC18A2,SLC13A2,SLCO1B1,SLC38A3,RHCG,SLC6A15,RHBG,SLC4A9,SLC38A5,SLC26A7,SLC9A4
8_Member	GO Biological Processes	GO:0046942	carboxylic acid transport	-6.3444	-3.84897	14/231	189,1581,5320,6511,6554,8431,8647,9058,10599,10991,50487,55117,92745,115111	AGXT,CYP7A1,PLA2G2A,SLC1A6,SLC10A1,NR0B2,ABCB11,SLC13A2,SLCO1B1,SLC38A3,PLA2G3,SLC6A15,SLC38A5,SLC26A7
8_Member	Reactome Gene Sets	R-HSA-425393	Transport of inorganic cations/anions and amino acids/oligopeptides	-5.39566	-3.04897	9/108	6511,6521,6549,10991,55117,83697,92745,115111,389015	SLC1A6,SLC4A1,SLC9A2,SLC38A3,SLC6A15,SLC4A9,SLC38A5,SLC26A7,SLC9A4
8_Member	GO Biological Processes	GO:0098656	anion transmembrane transport	-4.91689	-2.70054	12/227	1080,2556,2566,6511,6521,6549,9058,10991,83697,92745,115111,389015	CFTR,GABRA3,GABRG2,SLC1A6,SLC4A1,SLC9A2,SLC13A2,SLC38A3,SLC4A9,SLC38A5,SLC26A7,SLC9A4
8_Member	GO Biological Processes	GO:0015804	neutral amino acid transport	-2.74224	-0.947001	4/46	6511,10991,55117,92745	SLC1A6,SLC38A3,SLC6A15,SLC38A5
8_Member	KEGG Pathway	hsa04727	GABAergic synapse	-2.46231	-0.732627	5/89	774,2556,2566,10991,92745	CACNA1B,GABRA3,GABRG2,SLC38A3,SLC38A5
8_Member	GO Biological Processes	GO:0003333	amino acid transmembrane transport	-2.44145	-0.714905	5/90	6511,10991,55117,92745,146167	SLC1A6,SLC38A3,SLC6A15,SLC38A5,SLC38A8
8_Member	GO Biological Processes	GO:1905039	carboxylic acid transmembrane transport	-2.3347	-0.638325	6/136	6511,9058,10991,55117,92745,146167	SLC1A6,SLC13A2,SLC38A3,SLC6A15,SLC38A5,SLC38A8
8_Member	GO Biological Processes	GO:1903825	organic acid transmembrane transport	-2.31931	-0.629677	6/137	6511,9058,10991,55117,92745,146167	SLC1A6,SLC13A2,SLC38A3,SLC6A15,SLC38A5,SLC38A8
8_Member	Reactome Gene Sets	R-HSA-352230	Amino acid transport across the plasma membrane	-2.21456	-0.55576	3/33	10991,55117,92745	SLC38A3,SLC6A15,SLC38A5
9_Summary	Reactome Gene Sets	R-HSA-2168880	Scavenging of heme from plasma	-8.49036	-5.5054	6/13	213,259,335,3240,3250,3263,6288,2147,6898,7276,345,3569	ALB,AMBP,APOA1,HP,HPR,HPX,SAA1,F2,TAT,TTR,APOC3,IL6
9_Member	Reactome Gene Sets	R-HSA-2168880	Scavenging of heme from plasma	-8.49036	-5.5054	6/13	213,259,335,3240,3250,3263	ALB,AMBP,APOA1,HP,HPR,HPX
9_Member	Reactome Gene Sets	R-HSA-2173782	Binding and Uptake of Ligands by Scavenger Receptors	-6.3664	-3.86068	7/42	213,259,335,3240,3250,3263,6288	ALB,AMBP,APOA1,HP,HPR,HPX,SAA1
9_Member	Canonical Pathways	M106	PID HNF3B PATHWAY	-3.8178	-1.80758	5/45	213,335,2147,6898,7276	ALB,APOA1,F2,TAT,TTR
9_Member	Reactome Gene Sets	R-HSA-8964058	HDL remodeling	-3.78867	-1.78833	3/10	213,335,345	ALB,APOA1,APOC3
9_Member	KEGG Pathway	hsa05143	African trypanosomiasis	-2.07544	-0.450563	3/37	335,3250,3569	APOA1,HPR,IL6
10_Summary	KEGG Pathway	hsa04976	Bile secretion	-8.25627	-5.30752	11/89	1080,1581,6554,6822,7363,7365,7366,8431,8647,10599,10941,213,6718,5320,50487,1081,1586	CFTR,CYP7A1,SLC10A1,SULT2A1,UGT2B4,UGT2B10,UGT2B15,NR0B2,ABCB11,SLCO1B1,UGT2A1,ALB,AKR1D1,PLA2G2A,PLA2G3,CGA,CYP17A1
10_Member	KEGG Pathway	hsa04976	Bile secretion	-8.25627	-5.30752	11/89	1080,1581,6554,6822,7363,7365,7366,8431,8647,10599,10941	CFTR,CYP7A1,SLC10A1,SULT2A1,UGT2B4,UGT2B10,UGT2B15,NR0B2,ABCB11,SLCO1B1,UGT2A1
10_Member	WikiPathways	WP2879	Farnesoid X receptor pathway	-7.31632	-4.6031	6/19	1581,6554,6822,7363,8431,8647	CYP7A1,SLC10A1,SULT2A1,UGT2B4,NR0B2,ABCB11
10_Member	WikiPathways	WP2289	Drug induction of bile acid pathway	-6.00037	-3.55677	5/17	1581,6554,6822,8647,10599	CYP7A1,SLC10A1,SULT2A1,ABCB11,SLCO1B1
10_Member	Reactome Gene Sets	R-HSA-194068	Bile acid and bile salt metabolism	-4.9466	-2.71719	6/45	213,1581,6554,6718,8647,10599	ALB,CYP7A1,SLC10A1,AKR1D1,ABCB11,SLCO1B1
10_Member	GO Biological Processes	GO:0015721	bile acid and bile salt transport	-4.61823	-2.44473	5/31	1581,6554,8431,8647,10599	CYP7A1,SLC10A1,NR0B2,ABCB11,SLCO1B1
10_Member	Reactome Gene Sets	R-HSA-159418	Recycling of bile acids and salts	-4.36094	-2.23956	4/18	213,6554,8647,10599	ALB,SLC10A1,ABCB11,SLCO1B1
10_Member	GO Biological Processes	GO:0008206	bile acid metabolic process	-4.23324	-2.14183	5/37	1581,6718,6822,8647,10941	CYP7A1,AKR1D1,SULT2A1,ABCB11,UGT2A1
10_Member	GO Biological Processes	GO:0015718	monocarboxylic acid transport	-3.91962	-1.88817	7/97	1581,5320,6554,8431,8647,10599,50487	CYP7A1,PLA2G2A,SLC10A1,NR0B2,ABCB11,SLCO1B1,PLA2G3
10_Member	GO Biological Processes	GO:0038183	bile acid signaling pathway	-3.53274	-1.5805	3/12	1581,6554,8647	CYP7A1,SLC10A1,ABCB11
10_Member	Reactome Gene Sets	R-HSA-8957322	Metabolism of steroids	-3.43066	-1.50062	8/153	213,1081,1581,1586,6554,6718,8647,10599	ALB,CGA,CYP7A1,CYP17A1,SLC10A1,AKR1D1,ABCB11,SLCO1B1
10_Member	WikiPathways	WP4389	Bile acids synthesis and enterohepatic circulation	-3.42244	-1.49736	3/13	1581,6554,8647	CYP7A1,SLC10A1,ABCB11
10_Member	Reactome Gene Sets	R-HSA-193368	Synthesis of bile acids and bile salts via 7alpha-hydroxycholesterol	-2.61265	-0.842301	3/24	1581,6718,8647	CYP7A1,AKR1D1,ABCB11
10_Member	GO Biological Processes	GO:0006699	bile acid biosynthetic process	-2.56076	-0.80402	3/25	1581,6718,8647	CYP7A1,AKR1D1,ABCB11
10_Member	Reactome Gene Sets	R-HSA-192105	Synthesis of bile acids and bile salts	-2.17805	-0.526848	3/34	1581,6718,8647	CYP7A1,AKR1D1,ABCB11
11_Summary	GO Biological Processes	GO:0006959	humoral immune response	-8.1501	-5.21839	18/290	722,731,732,1401,2147,2243,3078,3273,3543,3569,3853,4153,5646,5968,7018,81494,280664,338376,3240,3929,5320,140683,387695,383,1440,10804,26228,654463	C4BPA,C8A,C8B,CRP,F2,FGA,CFHR1,HRG,IGLL1,IL6,KRT6A,MBL2,PRSS3,REG1B,TF,CFHR5,WFDC10B,IFNE,HP,LBP,PLA2G2A,BPIFA2,C10orf99,ARG1,CSF3,GJB6,STAP1,FER1L6
11_Member	GO Biological Processes	GO:0006959	humoral immune response	-8.1501	-5.21839	18/290	722,731,732,1401,2147,2243,3078,3273,3543,3569,3853,4153,5646,5968,7018,81494,280664,338376	C4BPA,C8A,C8B,CRP,F2,FGA,CFHR1,HRG,IGLL1,IL6,KRT6A,MBL2,PRSS3,REG1B,TF,CFHR5,WFDC10B,IFNE
11_Member	GO Biological Processes	GO:0042742	defense response to bacterium	-4.9383	-2.71219	15/347	1401,2147,2243,3240,3543,3569,3853,3929,4153,5320,7018,140683,280664,338376,387695	CRP,F2,FGA,HP,IGLL1,IL6,KRT6A,LBP,MBL2,PLA2G2A,TF,BPIFA2,WFDC10B,IFNE,C10orf99
11_Member	GO Biological Processes	GO:0008228	opsonization	-4.11234	-2.03981	3/8	1401,3929,4153	CRP,LBP,MBL2
11_Member	WikiPathways	WP4884	Pathogenesis of SARS-CoV-2 mediated by nsp9-nsp10 complex	-4.08125	-2.01787	4/21	1401,3543,3569,3929	CRP,IGLL1,IL6,LBP
11_Member	GO Biological Processes	GO:0009617	response to bacterium	-4.02206	-1.96093	21/726	383,722,1401,1440,2147,2243,3240,3543,3569,3853,3929,4153,5320,7018,10804,26228,140683,280664,338376,387695,654463	ARG1,C4BPA,CRP,CSF3,F2,FGA,HP,IGLL1,IL6,KRT6A,LBP,MBL2,PLA2G2A,TF,GJB6,STAP1,BPIFA2,WFDC10B,IFNE,C10orf99,FER1L6
11_Member	GO Biological Processes	GO:0050830	defense response to Gram-positive bacterium	-3.73043	-1.74358	7/104	1401,3569,3853,3929,4153,5320,387695	CRP,IL6,KRT6A,LBP,MBL2,PLA2G2A,C10orf99
12_Summary	GO Biological Processes	GO:0007596	blood coagulation	-7.939	-5.05471	14/172	350,462,1361,2147,2158,2165,2243,3053,3273,3569,6288,6521,51156,653145,337,383,2626,2695,3853,6657,54959,362,1080,6340,7448,27023,57126,335,1496,26228,56547,3674	APOH,SERPINC1,CPB2,F2,F9,F13B,FGA,SERPIND1,HRG,IL6,SAA1,SLC4A1,SERPINA10,ANXA8,APOA4,ARG1,GATA4,GIP,KRT6A,SOX2,ODAM,AQP5,CFTR,SCNN1G,VTN,FOXB1,CD177,APOA1,CTNNA2,STAP1,MMP26,ITGA2B
12_Member	GO Biological Processes	GO:0007596	blood coagulation	-7.939	-5.05471	14/172	350,462,1361,2147,2158,2165,2243,3053,3273,3569,6288,6521,51156,653145	APOH,SERPINC1,CPB2,F2,F9,F13B,FGA,SERPIND1,HRG,IL6,SAA1,SLC4A1,SERPINA10,ANXA8
12_Member	GO Biological Processes	GO:0050817	coagulation	-7.87474	-5.00518	14/174	350,462,1361,2147,2158,2165,2243,3053,3273,3569,6288,6521,51156,653145	APOH,SERPINC1,CPB2,F2,F9,F13B,FGA,SERPIND1,HRG,IL6,SAA1,SLC4A1,SERPINA10,ANXA8
12_Member	GO Biological Processes	GO:0007599	hemostasis	-7.77998	-4.92466	14/177	350,462,1361,2147,2158,2165,2243,3053,3273,3569,6288,6521,51156,653145	APOH,SERPINC1,CPB2,F2,F9,F13B,FGA,SERPIND1,HRG,IL6,SAA1,SLC4A1,SERPINA10,ANXA8
12_Member	GO Biological Processes	GO:0009611	response to wounding	-7.57389	-4.78232	21/430	337,350,383,462,1361,2147,2158,2165,2243,2626,2695,3053,3273,3569,3853,6288,6521,6657,51156,54959,653145	APOA4,APOH,ARG1,SERPINC1,CPB2,F2,F9,F13B,FGA,GATA4,GIP,SERPIND1,HRG,IL6,KRT6A,SAA1,SLC4A1,SOX2,SERPINA10,ODAM,ANXA8
12_Member	GO Biological Processes	GO:0050878	regulation of body fluid levels	-7.32083	-4.6031	19/366	350,362,462,1080,1361,2147,2158,2165,2243,3053,3273,3569,6288,6340,6521,7448,27023,51156,653145	APOH,AQP5,SERPINC1,CFTR,CPB2,F2,F9,F13B,FGA,SERPIND1,HRG,IL6,SAA1,SCNN1G,SLC4A1,VTN,FOXB1,SERPINA10,ANXA8
12_Member	Reactome Gene Sets	R-HSA-140875	Common Pathway of Fibrin Clot Formation	-6.88944	-4.26703	6/22	462,2147,2165,2243,3053,57126	SERPINC1,F2,F13B,FGA,SERPIND1,CD177
12_Member	GO Biological Processes	GO:0042060	wound healing	-6.6389	-4.06306	17/326	350,462,1361,2147,2158,2165,2243,2626,3053,3273,3569,3853,6288,6521,51156,54959,653145	APOH,SERPINC1,CPB2,F2,F9,F13B,FGA,GATA4,SERPIND1,HRG,IL6,KRT6A,SAA1,SLC4A1,SERPINA10,ODAM,ANXA8
12_Member	Reactome Gene Sets	R-HSA-140877	Formation of Fibrin Clot (Clotting Cascade)	-6.59778	-4.05728	7/39	462,2147,2158,2165,2243,3053,57126	SERPINC1,F2,F9,F13B,FGA,SERPIND1,CD177
12_Member	GO Biological Processes	GO:0051918	negative regulation of fibrinolysis	-5.49331	-3.13785	4/10	350,1361,2147,3273	APOH,CPB2,F2,HRG
12_Member	GO Biological Processes	GO:0030193	regulation of blood coagulation	-5.00701	-2.75375	7/66	350,462,1361,2147,2243,3273,7448	APOH,SERPINC1,CPB2,F2,FGA,HRG,VTN
12_Member	GO Biological Processes	GO:0030195	negative regulation of blood coagulation	-4.9466	-2.71719	6/45	350,1361,2147,2243,3273,7448	APOH,CPB2,F2,FGA,HRG,VTN
12_Member	GO Biological Processes	GO:1900046	regulation of hemostasis	-4.92031	-2.70073	7/68	350,462,1361,2147,2243,3273,7448	APOH,SERPINC1,CPB2,F2,FGA,HRG,VTN
12_Member	GO Biological Processes	GO:1900047	negative regulation of hemostasis	-4.89003	-2.67689	6/46	350,1361,2147,2243,3273,7448	APOH,CPB2,F2,FGA,HRG,VTN
12_Member	GO Biological Processes	GO:0051917	regulation of fibrinolysis	-4.83067	-2.63011	4/14	350,1361,2147,3273	APOH,CPB2,F2,HRG
12_Member	GO Biological Processes	GO:0050818	regulation of coagulation	-4.79562	-2.60415	7/71	350,462,1361,2147,2243,3273,7448	APOH,SERPINC1,CPB2,F2,FGA,HRG,VTN
12_Member	GO Biological Processes	GO:0050819	negative regulation of coagulation	-4.72839	-2.54307	6/49	350,1361,2147,2243,3273,7448	APOH,CPB2,F2,FGA,HRG,VTN
12_Member	GO Biological Processes	GO:0042730	fibrinolysis	-4.36094	-2.23956	4/18	1361,2147,2243,3273	CPB2,F2,FGA,HRG
12_Member	WikiPathways	WP4927	COVID-19, thrombosis and anticoagulation	-4.3128	-2.20164	3/7	2147,2165,2243	F2,F13B,FGA
12_Member	WikiPathways	WP558	Complement and coagulation cascades	-4.2615	-2.16523	6/59	462,1361,2147,2158,2165,3053	SERPINC1,CPB2,F2,F9,F13B,SERPIND1
12_Member	GO Biological Processes	GO:0030194	positive regulation of blood coagulation	-3.91889	-1.88817	4/23	350,1361,2147,3273	APOH,CPB2,F2,HRG
12_Member	GO Biological Processes	GO:1900048	positive regulation of hemostasis	-3.91889	-1.88817	4/23	350,1361,2147,3273	APOH,CPB2,F2,HRG
12_Member	Reactome Gene Sets	R-HSA-140837	Intrinsic Pathway of Fibrin Clot Formation	-3.91889	-1.88817	4/23	462,2147,2158,3053	SERPINC1,F2,F9,SERPIND1
12_Member	WikiPathways	WP272	Blood clotting cascade	-3.91889	-1.88817	4/23	2147,2158,2165,2243	F2,F9,F13B,FGA
12_Member	GO Biological Processes	GO:0050820	positive regulation of coagulation	-3.84358	-1.83135	4/24	350,1361,2147,3273	APOH,CPB2,F2,HRG
12_Member	GO Biological Processes	GO:0061045	negative regulation of wound healing	-3.74184	-1.74947	6/73	350,1361,2147,2243,3273,7448	APOH,CPB2,F2,FGA,HRG,VTN
12_Member	GO Biological Processes	GO:0072378	blood coagulation, fibrin clot formation	-3.32136	-1.41715	3/14	350,2165,2243	APOH,F13B,FGA
12_Member	GO Biological Processes	GO:0090303	positive regulation of wound healing	-3.29584	-1.39631	5/58	350,1361,2147,3273,7448	APOH,CPB2,F2,HRG,VTN
12_Member	GO Biological Processes	GO:1903035	negative regulation of response to wounding	-3.27426	-1.37783	6/89	350,1361,2147,2243,3273,7448	APOH,CPB2,F2,FGA,HRG,VTN
12_Member	GO Biological Processes	GO:0072376	protein activation cascade	-3.14157	-1.27055	3/16	350,2165,2243	APOH,F13B,FGA
12_Member	GO Biological Processes	GO:0061041	regulation of wound healing	-3.0837	-1.21989	7/133	350,462,1361,2147,2243,3273,7448	APOH,SERPINC1,CPB2,F2,FGA,HRG,VTN
12_Member	GO Biological Processes	GO:1903036	positive regulation of response to wounding	-2.86697	-1.04142	5/72	350,1361,2147,3273,7448	APOH,CPB2,F2,HRG,VTN
12_Member	GO Biological Processes	GO:1903034	regulation of response to wounding	-2.53267	-0.781485	7/166	350,462,1361,2147,2243,3273,7448	APOH,SERPINC1,CPB2,F2,FGA,HRG,VTN
12_Member	GO Biological Processes	GO:0032102	negative regulation of response to external stimulus	-2.43097	-0.707944	12/427	335,350,383,1361,1496,2147,2243,3273,6288,7448,26228,56547	APOA1,APOH,ARG1,CPB2,CTNNA2,F2,FGA,HRG,SAA1,VTN,STAP1,MMP26
12_Member	GO Biological Processes	GO:0030168	platelet activation	-2.32197	-0.631381	5/96	2147,2243,3273,3569,6288	F2,FGA,HRG,IL6,SAA1
12_Member	Reactome Gene Sets	R-HSA-76009	Platelet Aggregation (Plug Formation)	-2.01216	-0.404254	3/39	2147,2243,3674	F2,FGA,ITGA2B
13_Summary	GO Biological Processes	GO:0051838	cytolysis by host of symbiont cells	-7.65916	-4.81762	5/9	2147,3078,3273,3853,81494,4153,2243,5646,5968,7018,280664,1401,4340,6554,131578	F2,CFHR1,HRG,KRT6A,CFHR5,MBL2,FGA,PRSS3,REG1B,TF,WFDC10B,CRP,MOG,SLC10A1,LRRC15
13_Member	GO Biological Processes	GO:0051838	cytolysis by host of symbiont cells	-7.65916	-4.81762	5/9	2147,3078,3273,3853,81494	F2,CFHR1,HRG,KRT6A,CFHR5
13_Member	GO Biological Processes	GO:0051873	killing by host of symbiont cells	-6.31169	-3.82233	6/27	2147,3078,3273,3853,4153,81494	F2,CFHR1,HRG,KRT6A,MBL2,CFHR5
13_Member	GO Biological Processes	GO:0019730	antimicrobial humoral response	-4.39915	-2.26465	8/111	2147,2243,3273,3853,5646,5968,7018,280664	F2,FGA,HRG,KRT6A,PRSS3,REG1B,TF,WFDC10B
13_Member	GO Biological Processes	GO:0051702	biological process involved in interaction with symbiont	-3.89161	-1.86507	7/98	1401,2147,3078,3273,3853,4153,81494	CRP,F2,CFHR1,HRG,KRT6A,MBL2,CFHR5
13_Member	GO Biological Processes	GO:0044403	biological process involved in symbiotic interaction	-3.32624	-1.4173	10/242	1401,2147,3078,3273,3853,4153,4340,6554,81494,131578	CRP,F2,CFHR1,HRG,KRT6A,MBL2,MOG,SLC10A1,CFHR5,LRRC15
13_Member	GO Biological Processes	GO:0061844	antimicrobial humoral immune response mediated by antimicrobial peptide	-2.06308	-0.442307	4/71	2147,3273,3853,5968	F2,HRG,KRT6A,REG1B
14_Summary	Reactome Gene Sets	R-HSA-6809371	Formation of the cornified envelope	-7.49632	-4.7407	12/130	3853,3854,3861,3885,6699,6700,7062,9333,54474,126638,286887,353133,190,2626,3175,3642,4760,7477,8796,27023,51458,56033,389015,9355,25928,121549	KRT6A,KRT6B,KRT14,KRT34,SPRR1B,SPRR2A,TCHH,TGM5,KRT20,RPTN,KRT6C,LCE1C,NR0B1,GATA4,ONECUT1,INSM1,NEUROD1,WNT7B,SCEL,FOXB1,RHCG,BARX1,SLC9A4,LHX2,SOSTDC1,ASCL4
14_Member	Reactome Gene Sets	R-HSA-6809371	Formation of the cornified envelope	-7.49632	-4.7407	12/130	3853,3854,3861,3885,6699,6700,7062,9333,54474,126638,286887,353133	KRT6A,KRT6B,KRT14,KRT34,SPRR1B,SPRR2A,TCHH,TGM5,KRT20,RPTN,KRT6C,LCE1C
14_Member	Reactome Gene Sets	R-HSA-6805567	Keratinization	-5.17542	-2.87013	12/214	3853,3854,3861,3885,6699,6700,7062,9333,54474,126638,286887,353133	KRT6A,KRT6B,KRT14,KRT34,SPRR1B,SPRR2A,TCHH,TGM5,KRT20,RPTN,KRT6C,LCE1C
14_Member	GO Biological Processes	GO:0030855	epithelial cell differentiation	-4.19662	-2.11001	18/549	190,2626,3175,3642,3861,3885,4760,6699,6700,7062,7477,8796,27023,51458,54474,56033,353133,389015	NR0B1,GATA4,ONECUT1,INSM1,KRT14,KRT34,NEUROD1,SPRR1B,SPRR2A,TCHH,WNT7B,SCEL,FOXB1,RHCG,KRT20,BARX1,LCE1C,SLC9A4
14_Member	GO Biological Processes	GO:0045104	intermediate filament cytoskeleton organization	-3.0377	-1.18933	5/66	3861,3885,7062,54474,286887	KRT14,KRT34,TCHH,KRT20,KRT6C
14_Member	GO Biological Processes	GO:0045103	intermediate filament-based process	-3.00801	-1.16375	5/67	3861,3885,7062,54474,286887	KRT14,KRT34,TCHH,KRT20,KRT6C
14_Member	GO Biological Processes	GO:0045109	intermediate filament organization	-2.89058	-1.06109	4/42	3861,3885,7062,54474	KRT14,KRT34,TCHH,KRT20
14_Member	GO Biological Processes	GO:0008544	epidermis development	-2.8443	-1.02653	10/280	3861,3885,6699,6700,7062,8796,9333,9355,25928,353133	KRT14,KRT34,SPRR1B,SPRR2A,TCHH,SCEL,TGM5,LHX2,SOSTDC1,LCE1C
14_Member	GO Biological Processes	GO:0031424	keratinization	-2.37331	-0.666115	4/58	6699,6700,7062,353133	SPRR1B,SPRR2A,TCHH,LCE1C
14_Member	GO Biological Processes	GO:0043588	skin development	-2.25526	-0.581599	8/235	6699,6700,7062,8796,9355,25928,121549,353133	SPRR1B,SPRR2A,TCHH,SCEL,LHX2,SOSTDC1,ASCL4,LCE1C
14_Member	GO Biological Processes	GO:0030216	keratinocyte differentiation	-2.10845	-0.477186	5/108	6699,6700,7062,8796,353133	SPRR1B,SPRR2A,TCHH,SCEL,LCE1C
15_Summary	KEGG Pathway	hsa00830	Retinol metabolism	-7.12314	-4.44855	9/68	127,1548,1549,7363,7365,7366,8608,8630,10941,2940,6822,1581,1586,6718,266722,13,774,2254,55584	ADH4,CYP2A6,CYP2A7,UGT2B4,UGT2B10,UGT2B15,RDH16,HSD17B6,UGT2A1,GSTA3,SULT2A1,CYP7A1,CYP17A1,AKR1D1,HS6ST3,AADAC,CACNA1B,FGF9,CHRNA9
15_Member	KEGG Pathway	hsa00830	Retinol metabolism	-7.12314	-4.44855	9/68	127,1548,1549,7363,7365,7366,8608,8630,10941	ADH4,CYP2A6,CYP2A7,UGT2B4,UGT2B10,UGT2B15,RDH16,HSD17B6,UGT2A1
15_Member	KEGG Pathway	hsa00980	Metabolism of xenobiotics by cytochrome P450	-6.59797	-4.05728	9/78	127,1548,1549,2940,6822,7363,7365,7366,10941	ADH4,CYP2A6,CYP2A7,GSTA3,SULT2A1,UGT2B4,UGT2B10,UGT2B15,UGT2A1
15_Member	KEGG Pathway	hsa00140	Steroid hormone biosynthesis	-6.36226	-3.86068	8/61	1581,1586,6718,7363,7365,7366,8630,10941	CYP7A1,CYP17A1,AKR1D1,UGT2B4,UGT2B10,UGT2B15,HSD17B6,UGT2A1
15_Member	KEGG Pathway	hsa05204	Chemical carcinogenesis - DNA adducts	-5.94317	-3.50497	8/69	1548,1549,2940,6822,7363,7365,7366,10941	CYP2A6,CYP2A7,GSTA3,SULT2A1,UGT2B4,UGT2B10,UGT2B15,UGT2A1
15_Member	KEGG Pathway	hsa00982	Drug metabolism - cytochrome P450	-5.80018	-3.38291	8/72	127,1548,1549,2940,7363,7365,7366,10941	ADH4,CYP2A6,CYP2A7,GSTA3,UGT2B4,UGT2B10,UGT2B15,UGT2A1
15_Member	WikiPathways	WP702	Metapathway biotransformation Phase I and II	-5.03115	-2.76589	11/185	1548,1549,1581,1586,2940,6718,6822,7363,7366,10941,266722	CYP2A6,CYP2A7,CYP7A1,CYP17A1,GSTA3,AKR1D1,SULT2A1,UGT2B4,UGT2B15,UGT2A1,HS6ST3
15_Member	KEGG Pathway	hsa00983	Drug metabolism - other enzymes	-4.45522	-2.31805	7/80	1548,1549,2940,7363,7365,7366,10941	CYP2A6,CYP2A7,GSTA3,UGT2B4,UGT2B10,UGT2B15,UGT2A1
15_Member	Reactome Gene Sets	R-HSA-211859	Biological oxidations	-4.29851	-2.19486	11/222	13,127,1548,1549,1581,2940,6822,7363,7365,7366,10941	AADAC,ADH4,CYP2A6,CYP2A7,CYP7A1,GSTA3,SULT2A1,UGT2B4,UGT2B10,UGT2B15,UGT2A1
15_Member	Reactome Gene Sets	R-HSA-156588	Glucuronidation	-3.77174	-1.77336	4/25	7363,7365,7366,10941	UGT2B4,UGT2B10,UGT2B15,UGT2A1
15_Member	WikiPathways	WP698	Glucuronidation	-3.70307	-1.72374	4/26	7363,7365,7366,10941	UGT2B4,UGT2B10,UGT2B15,UGT2A1
15_Member	KEGG Pathway	hsa00053	Ascorbate and aldarate metabolism	-3.45537	-1.52365	4/30	7363,7365,7366,10941	UGT2B4,UGT2B10,UGT2B15,UGT2A1
15_Member	KEGG Pathway	hsa00040	Pentose and glucuronate interconversions	-3.24237	-1.35035	4/34	7363,7365,7366,10941	UGT2B4,UGT2B10,UGT2B15,UGT2A1
15_Member	GO Biological Processes	GO:0052695	cellular glucuronidation	-2.91436	-1.07956	3/19	7363,7366,10941	UGT2B4,UGT2B15,UGT2A1
15_Member	KEGG Pathway	hsa00860	Porphyrin metabolism	-2.85202	-1.02908	4/43	7363,7365,7366,10941	UGT2B4,UGT2B10,UGT2B15,UGT2A1
15_Member	Reactome Gene Sets	R-HSA-156580	Phase II - Conjugation of compounds	-2.81383	-1.00371	6/109	2940,6822,7363,7365,7366,10941	GSTA3,SULT2A1,UGT2B4,UGT2B10,UGT2B15,UGT2A1
15_Member	GO Biological Processes	GO:0006063	uronic acid metabolic process	-2.78411	-0.982729	3/21	7363,7366,10941	UGT2B4,UGT2B15,UGT2A1
15_Member	GO Biological Processes	GO:0019585	glucuronate metabolic process	-2.78411	-0.982729	3/21	7363,7366,10941	UGT2B4,UGT2B15,UGT2A1
15_Member	KEGG Pathway	hsa05207	Chemical carcinogenesis - receptor activation	-2.52276	-0.77377	8/212	774,2254,2940,7363,7365,7366,10941,55584	CACNA1B,FGF9,GSTA3,UGT2B4,UGT2B10,UGT2B15,UGT2A1,CHRNA9
16_Summary	GO Biological Processes	GO:0035270	endocrine system development	-6.74344	-4.13712	11/124	190,335,1081,1392,2695,3175,3569,3642,4760,6657,8022,383,1361,2267,3481,5268,7477,25928,27023,51156	NR0B1,APOA1,CGA,CRH,GIP,ONECUT1,IL6,INSM1,NEUROD1,SOX2,LHX3,ARG1,CPB2,FGL1,IGF2,SERPINB5,WNT7B,SOSTDC1,FOXB1,SERPINA10
16_Member	GO Biological Processes	GO:0035270	endocrine system development	-6.74344	-4.13712	11/124	190,335,1081,1392,2695,3175,3569,3642,4760,6657,8022	NR0B1,APOA1,CGA,CRH,GIP,ONECUT1,IL6,INSM1,NEUROD1,SOX2,LHX3
16_Member	GO Biological Processes	GO:0048732	gland development	-6.04309	-3.59346	18/401	190,335,383,1081,1361,1392,2267,3175,3481,3569,3642,5268,6657,7477,8022,25928,27023,51156	NR0B1,APOA1,ARG1,CGA,CPB2,CRH,FGL1,ONECUT1,IGF2,IL6,INSM1,SERPINB5,SOX2,WNT7B,LHX3,SOSTDC1,FOXB1,SERPINA10
16_Member	GO Biological Processes	GO:0031018	endocrine pancreas development	-4.17599	-2.09882	5/38	2695,3175,3569,3642,4760	GIP,ONECUT1,IL6,INSM1,NEUROD1
16_Member	GO Biological Processes	GO:0031016	pancreas development	-3.70923	-1.72803	6/74	2695,3175,3481,3569,3642,4760	GIP,ONECUT1,IGF2,IL6,INSM1,NEUROD1
17_Summary	PANTHER Pathway	P00027	Heterotrimeric G-protein signaling pathway-Gq alpha and Go alpha mediated pathway	-6.62383	-4.06248	4/6	2147,2158,3240,3250,350,2243,5646,7113,84779	F2,F9,HP,HPR,APOH,FGA,PRSS3,TMPRSS2,NAA11
17_Member	PANTHER Pathway	P00027	Heterotrimeric G-protein signaling pathway-Gq alpha and Go alpha mediated pathway	-6.62383	-4.06248	4/6	2147,2158,3240,3250	F2,F9,HP,HPR
17_Member	GO Biological Processes	GO:0031638	zymogen activation	-4.677	-2.49874	6/50	350,2158,2243,3240,3250,5646	APOH,F9,FGA,HP,HPR,PRSS3
17_Member	GO Biological Processes	GO:0016485	protein processing	-2.31402	-0.625343	7/182	350,2158,2243,3240,3250,5646,7113	APOH,F9,FGA,HP,HPR,PRSS3,TMPRSS2
17_Member	GO Biological Processes	GO:0051604	protein maturation	-2.0897	-0.462341	8/251	350,2158,2243,3240,3250,5646,7113,84779	APOH,F9,FGA,HP,HPR,PRSS3,TMPRSS2,NAA11
18_Summary	GO Biological Processes	GO:0098660	inorganic ion transmembrane transport	-6.46224	-3.9351	24/637	774,1080,2556,2566,6340,6521,6549,23630,50617,51458,55117,55584,57127,59285,83697,89822,115111,126755,127124,170850,245972,285242,389015,440699,10991,92745,3263,3273,6554,7018,9058,146167,1188,1392,1394,2147,2641,8647,50487,57628,154215,341359,2695	CACNA1B,CFTR,GABRA3,GABRG2,SCNN1G,SLC4A1,SLC9A2,KCNE5,ATP6V0A4,RHCG,SLC6A15,CHRNA9,RHBG,CACNG6,SLC4A9,KCNK17,SLC26A7,LRRC38,ATP6V1G3,KCNG3,ATP6V0D2,HTR3E,SLC9A4,LRRC52,SLC38A3,SLC38A5,HPX,HRG,SLC10A1,TF,SLC13A2,SLC38A8,CLCNKB,CRH,CRHR1,F2,GCG,ABCB11,PLA2G3,DPP10,NKAIN2,SYT10,GIP
18_Member	GO Biological Processes	GO:0098660	inorganic ion transmembrane transport	-6.46224	-3.9351	24/637	774,1080,2556,2566,6340,6521,6549,23630,50617,51458,55117,55584,57127,59285,83697,89822,115111,126755,127124,170850,245972,285242,389015,440699	CACNA1B,CFTR,GABRA3,GABRG2,SCNN1G,SLC4A1,SLC9A2,KCNE5,ATP6V0A4,RHCG,SLC6A15,CHRNA9,RHBG,CACNG6,SLC4A9,KCNK17,SLC26A7,LRRC38,ATP6V1G3,KCNG3,ATP6V0D2,HTR3E,SLC9A4,LRRC52
18_Member	GO Biological Processes	GO:0098655	cation transmembrane transport	-4.80775	-2.61028	21/640	774,6340,6549,10991,23630,50617,51458,55117,55584,57127,59285,83697,89822,92745,126755,127124,170850,245972,285242,389015,440699	CACNA1B,SCNN1G,SLC9A2,SLC38A3,KCNE5,ATP6V0A4,RHCG,SLC6A15,CHRNA9,RHBG,CACNG6,SLC4A9,KCNK17,SLC38A5,LRRC38,ATP6V1G3,KCNG3,ATP6V0D2,HTR3E,SLC9A4,LRRC52
18_Member	GO Biological Processes	GO:0030001	metal ion transport	-4.59056	-2.42572	20/611	774,3263,3273,6340,6549,6554,7018,9058,10991,23630,55117,55584,59285,83697,89822,126755,146167,170850,389015,440699	CACNA1B,HPX,HRG,SCNN1G,SLC9A2,SLC10A1,TF,SLC13A2,SLC38A3,KCNE5,SLC6A15,CHRNA9,CACNG6,SLC4A9,KCNK17,LRRC38,SLC38A8,KCNG3,SLC9A4,LRRC52
18_Member	GO Biological Processes	GO:0098662	inorganic cation transmembrane transport	-4.48481	-2.34224	19/571	774,6340,6549,23630,50617,51458,55117,55584,57127,59285,83697,89822,126755,127124,170850,245972,285242,389015,440699	CACNA1B,SCNN1G,SLC9A2,KCNE5,ATP6V0A4,RHCG,SLC6A15,CHRNA9,RHBG,CACNG6,SLC4A9,KCNK17,LRRC38,ATP6V1G3,KCNG3,ATP6V0D2,HTR3E,SLC9A4,LRRC52
18_Member	GO Biological Processes	GO:0043269	regulation of ion transport	-4.37809	-2.24625	21/685	774,1080,1188,1392,1394,2147,2641,6554,7018,8647,10991,23630,50487,57628,59285,89822,126755,154215,170850,341359,440699	CACNA1B,CFTR,CLCNKB,CRH,CRHR1,F2,GCG,SLC10A1,TF,ABCB11,SLC38A3,KCNE5,PLA2G3,DPP10,CACNG6,KCNK17,LRRC38,NKAIN2,KCNG3,SYT10,LRRC52
18_Member	GO Biological Processes	GO:0071805	potassium ion transmembrane transport	-2.6526	-0.876455	7/158	6549,23630,89822,126755,170850,389015,440699	SLC9A2,KCNE5,KCNK17,LRRC38,KCNG3,SLC9A4,LRRC52
18_Member	GO Biological Processes	GO:0006813	potassium ion transport	-2.50386	-0.761401	7/168	6549,23630,89822,126755,170850,389015,440699	SLC9A2,KCNE5,KCNK17,LRRC38,KCNG3,SLC9A4,LRRC52
18_Member	GO Biological Processes	GO:0034765	regulation of ion transmembrane transport	-2.43117	-0.707944	13/483	774,1080,1188,1392,1394,2147,23630,57628,59285,89822,126755,170850,440699	CACNA1B,CFTR,CLCNKB,CRH,CRHR1,F2,KCNE5,DPP10,CACNG6,KCNK17,LRRC38,KCNG3,LRRC52
18_Member	GO Biological Processes	GO:0034762	regulation of transmembrane transport	-2.16732	-0.516995	14/580	774,1080,1188,1392,1394,2147,2695,23630,57628,59285,89822,126755,170850,440699	CACNA1B,CFTR,CLCNKB,CRH,CRHR1,F2,GIP,KCNE5,DPP10,CACNG6,KCNK17,LRRC38,KCNG3,LRRC52
19_Summary	Reactome Gene Sets	R-HSA-977225	Amyloid fiber formation	-6.24554	-3.76218	10/111	335,337,2243,6288,7276,8360,8361,8364,8366,54959,1401,2147,2254,2290,3481,3569,5047,6657,9355,10660,25928,27231,83723,144347,51412,3009,731,732,3674,2515,22917	APOA1,APOA4,FGA,SAA1,TTR,H4C4,H4C6,H4C3,H4C2,ODAM,CRP,F2,FGF9,FOXG1,IGF2,IL6,PAEP,SOX2,LHX2,LBX1,SOSTDC1,NMRK2,TLCD3B,RFLNA,ACTL6B,H1-5,C8A,C8B,ITGA2B,ADAM2,ZP1
19_Member	Reactome Gene Sets	R-HSA-977225	Amyloid fiber formation	-6.24554	-3.76218	10/111	335,337,2243,6288,7276,8360,8361,8364,8366,54959	APOA1,APOA4,FGA,SAA1,TTR,H4C4,H4C6,H4C3,H4C2,ODAM
19_Member	GO Biological Processes	GO:0045653	negative regulation of megakaryocyte differentiation	-4.36094	-2.23956	4/18	8360,8361,8364,8366	H4C4,H4C6,H4C3,H4C2
19_Member	GO Biological Processes	GO:0006335	DNA replication-dependent chromatin assembly	-3.34511	-1.43459	4/32	8360,8361,8364,8366	H4C4,H4C6,H4C3,H4C2
19_Member	GO Biological Processes	GO:0034723	DNA replication-dependent chromatin organization	-3.34511	-1.43459	4/32	8360,8361,8364,8366	H4C4,H4C6,H4C3,H4C2
19_Member	GO Biological Processes	GO:0006336	DNA replication-independent chromatin assembly	-3.29286	-1.39488	4/33	8360,8361,8364,8366	H4C4,H4C6,H4C3,H4C2
19_Member	GO Biological Processes	GO:0034724	DNA replication-independent chromatin organization	-3.24237	-1.35035	4/34	8360,8361,8364,8366	H4C4,H4C6,H4C3,H4C2
19_Member	GO Biological Processes	GO:0045652	regulation of megakaryocyte differentiation	-3.14623	-1.27084	4/36	8360,8361,8364,8366	H4C4,H4C6,H4C3,H4C2
19_Member	GO Biological Processes	GO:0045596	negative regulation of cell differentiation	-3.04217	-1.19103	18/685	1401,2147,2254,2290,3481,3569,5047,6657,8360,8361,8364,8366,9355,10660,25928,27231,83723,144347	CRP,F2,FGF9,FOXG1,IGF2,IL6,PAEP,SOX2,H4C4,H4C6,H4C3,H4C2,LHX2,LBX1,SOSTDC1,NMRK2,TLCD3B,RFLNA
19_Member	Reactome Gene Sets	R-HSA-3214858	RMTs methylate histone arginines	-2.6878	-0.899828	5/79	8360,8361,8364,8366,51412	H4C4,H4C6,H4C3,H4C2,ACTL6B
19_Member	Reactome Gene Sets	R-HSA-2559586	DNA Damage/Telomere Stress Induced Senescence	-2.66375	-0.88527	5/80	3009,8360,8361,8364,8366	H1-5,H4C4,H4C6,H4C3,H4C2
19_Member	Reactome Gene Sets	R-HSA-3214842	HDMs demethylate histones	-2.60799	-0.842233	4/50	8360,8361,8364,8366	H4C4,H4C6,H4C3,H4C2
19_Member	Reactome Gene Sets	R-HSA-171306	Packaging Of Telomere Ends	-2.54544	-0.792036	4/52	8360,8361,8364,8366	H4C4,H4C6,H4C3,H4C2
19_Member	Reactome Gene Sets	R-HSA-110330	Recognition and association of DNA glycosylase with site containing an affected purine	-2.42829	-0.707944	4/56	8360,8361,8364,8366	H4C4,H4C6,H4C3,H4C2
19_Member	Reactome Gene Sets	R-HSA-110331	Cleavage of the damaged purine	-2.42829	-0.707944	4/56	8360,8361,8364,8366	H4C4,H4C6,H4C3,H4C2
19_Member	Reactome Gene Sets	R-HSA-73927	Depurination	-2.42829	-0.707944	4/56	8360,8361,8364,8366	H4C4,H4C6,H4C3,H4C2
19_Member	KEGG Pathway	hsa05322	Systemic lupus erythematosus	-2.3347	-0.638325	6/136	731,732,8360,8361,8364,8366	C8A,C8B,H4C4,H4C6,H4C3,H4C2
19_Member	Reactome Gene Sets	R-HSA-8936459	RUNX1 regulates genes involved in megakaryocyte differentiation and platelet function	-2.30294	-0.617123	5/97	3674,8360,8361,8364,8366	ITGA2B,H4C4,H4C6,H4C3,H4C2
19_Member	Reactome Gene Sets	R-HSA-110328	Recognition and association of DNA glycosylase with site containing an affected pyrimidine	-2.29488	-0.611898	4/61	8360,8361,8364,8366	H4C4,H4C6,H4C3,H4C2
19_Member	Reactome Gene Sets	R-HSA-110329	Cleavage of the damaged pyrimidine	-2.29488	-0.611898	4/61	8360,8361,8364,8366	H4C4,H4C6,H4C3,H4C2
19_Member	Reactome Gene Sets	R-HSA-73928	Depyrimidination	-2.29488	-0.611898	4/61	8360,8361,8364,8366	H4C4,H4C6,H4C3,H4C2
19_Member	Reactome Gene Sets	R-HSA-73728	RNA Polymerase I Promoter Opening	-2.24507	-0.577199	4/63	8360,8361,8364,8366	H4C4,H4C6,H4C3,H4C2
19_Member	Reactome Gene Sets	R-HSA-73929	Base-Excision Repair, AP Site Formation	-2.24507	-0.577199	4/63	8360,8361,8364,8366	H4C4,H4C6,H4C3,H4C2
19_Member	Reactome Gene Sets	R-HSA-1474165	Reproduction	-2.22986	-0.564219	6/143	2515,8360,8361,8364,8366,22917	ADAM2,H4C4,H4C6,H4C3,H4C2,ZP1
19_Member	Reactome Gene Sets	R-HSA-5334118	DNA methylation	-2.1971	-0.542377	4/65	8360,8361,8364,8366	H4C4,H4C6,H4C3,H4C2
19_Member	Reactome Gene Sets	R-HSA-5625886	Activated PKN1 stimulates transcription of AR (androgen receptor) regulated genes KLK2 and KLK3	-2.15084	-0.503993	4/67	8360,8361,8364,8366	H4C4,H4C6,H4C3,H4C2
19_Member	Reactome Gene Sets	R-HSA-427359	SIRT1 negatively regulates rRNA expression	-2.12833	-0.48921	4/68	8360,8361,8364,8366	H4C4,H4C6,H4C3,H4C2
19_Member	Reactome Gene Sets	R-HSA-9670095	Inhibition of DNA recombination at telomere	-2.12833	-0.48921	4/68	8360,8361,8364,8366	H4C4,H4C6,H4C3,H4C2
19_Member	Reactome Gene Sets	R-HSA-5693571	Nonhomologous End-Joining (NHEJ)	-2.1062	-0.477186	4/69	8360,8361,8364,8366	H4C4,H4C6,H4C3,H4C2
19_Member	Reactome Gene Sets	R-HSA-68616	Assembly of the ORC complex at the origin of replication	-2.1062	-0.477186	4/69	8360,8361,8364,8366	H4C4,H4C6,H4C3,H4C2
19_Member	WikiPathways	WP2369	Histone modifications	-2.08446	-0.45793	4/70	8360,8361,8364,8366	H4C4,H4C6,H4C3,H4C2
19_Member	Reactome Gene Sets	R-HSA-3214841	PKMTs methylate histone lysines	-2.06308	-0.442307	4/71	8360,8361,8364,8366	H4C4,H4C6,H4C3,H4C2
19_Member	Reactome Gene Sets	R-HSA-4551638	SUMOylation of chromatin organization proteins	-2.06308	-0.442307	4/71	8360,8361,8364,8366	H4C4,H4C6,H4C3,H4C2
19_Member	Reactome Gene Sets	R-HSA-2559582	Senescence-Associated Secretory Phenotype (SASP)	-2.04377	-0.427772	5/112	3569,8360,8361,8364,8366	IL6,H4C4,H4C6,H4C3,H4C2
19_Member	Reactome Gene Sets	R-HSA-212300	PRC2 methylates histones and DNA	-2.02139	-0.411902	4/73	8360,8361,8364,8366	H4C4,H4C6,H4C3,H4C2
19_Member	Reactome Gene Sets	R-HSA-9710421	Defective pyroptosis	-2.02139	-0.411902	4/73	8360,8361,8364,8366	H4C4,H4C6,H4C3,H4C2
19_Member	Reactome Gene Sets	R-HSA-2299718	Condensation of Prophase Chromosomes	-2.00106	-0.397104	4/74	8360,8361,8364,8366	H4C4,H4C6,H4C3,H4C2
19_Member	Reactome Gene Sets	R-HSA-606279	Deposition of new CENPA-containing nucleosomes at the centromere	-2.00106	-0.397104	4/74	8360,8361,8364,8366	H4C4,H4C6,H4C3,H4C2
19_Member	Reactome Gene Sets	R-HSA-774815	Nucleosome assembly	-2.00106	-0.397104	4/74	8360,8361,8364,8366	H4C4,H4C6,H4C3,H4C2
20_Summary	Canonical Pathways	M5884	NABA CORE MATRISOME	-6.17135	-3.6939	15/275	1833,2243,2267,7448,8785,8839,9211,10216,11081,22917,50859,127731,146177,148113,203190	EPYC,FGA,FGL1,VTN,MATN4,CCN5,LGI1,PRG4,KERA,ZP1,SPOCK3,VWA5B1,VWA3A,CILP2,LGI3
20_Member	Canonical Pathways	M5884	NABA CORE MATRISOME	-6.17135	-3.6939	15/275	1833,2243,2267,7448,8785,8839,9211,10216,11081,22917,50859,127731,146177,148113,203190	EPYC,FGA,FGL1,VTN,MATN4,CCN5,LGI1,PRG4,KERA,ZP1,SPOCK3,VWA5B1,VWA3A,CILP2,LGI3
20_Member	Canonical Pathways	M3008	NABA ECM GLYCOPROTEINS	-4.7955	-2.60415	11/196	2243,2267,7448,8785,8839,9211,22917,127731,146177,148113,203190	FGA,FGL1,VTN,MATN4,CCN5,LGI1,ZP1,VWA5B1,VWA3A,CILP2,LGI3
