# Supplementary material for: Role of copper ionophore–induced death in immune microenvironment and clinical prognosis of ccRCC: An integrated analysis
Source: Front Genet. 2022 Oct 3;13:994999. doi: 10.3389/fgene.2022.994999 (PMC9574041; doi:10.3389/fgene.2022.994999)
Supplement: Supplementary file 5 [file Table5.XLSX]

## Sheet: Sheet1
Genes	COX coefficients	HR	P value	95% CI lower	95% CI upper
MATN4	0.101645	1.10699	0.659709	0.704121	1.74037
SLC38A5	0.0375404	1.03825	0.544164	0.919643	1.17216
WFDC10B	0.149251	1.16096	0.380865	0.831464	1.62104
KISS1	0.320601	1.37796	0.00188119	1.12575	1.68667
SPANXB2	0.436041	1.54657	0.00234059	1.16791	2.04801
IL6	0.0181746	1.01834	0.749318	0.910917	1.13843
CNTNAP5	-0.544878	0.579913	0.0101617	0.38275	0.878639
KCNE5	0.313934	1.3688	0.0187833	1.05346	1.77853
BARX1	0.219968	1.24604	0.099001	0.959477	1.61818
GIP	0.129945	1.13877	0.642255	0.658164	1.97031
GOLGA6L2	0.328104	1.38833	0.128014	0.909901	2.11833
SAA1	0.0536025	1.05507	0.0760091	0.994408	1.11942
MMP3	0.166967	1.18171	0.39997	0.801044	1.74329
SLC18A3	0.0161194	1.01625	0.846308	0.863402	1.19616
PLA2G2A	0.108303	1.11438	0.165492	0.956229	1.2987
SBSN	0.163609	1.17775	0.252153	0.890104	1.55836
CHAT	0.50921	1.66398	0.0111287	1.12308	2.46539
